# Supplementary material for: Targeting a Pleckstrin Homology Domain with a Lysine-Reactive Covalent Binder
Source: J Med Chem. 2026 May 14;69(10):12099–121. doi: 10.1021/acs.jmedchem.5c03818 (PMC13224087; doi:10.1021/acs.jmedchem.5c03818)
Supplement: Supplementary file 2 [file jm5c03818_si_002.csv]

Compound	Smiles	log(Kd)- DSF
1	O=C1C2=C(OC=C2C(O)=O)CC([H])C1	795.8
2	O=C1C2=C(OC=C2C(O)=O)CC(C3=CC=CC=C3)C1	190.7
3	O=C1C2=C(OC=C2C(O)=O)CC(C3=CC=C(C=CC=C4)C4=C3)C1	29.2
4	O=C1C2=C(OC=C2C(O)=O)CC(C3=CC=CC(OC)=C3)C1	No data
5	O=C1C2=C(OC=C2C(O)=O)CC(C3=CC=CC(C(F)(F)F)=C3)C1	Undetermined
6	O=C1C2=C(OC=C2C(O)=O)CC(C3=CC4=CC=CC=C4O3)C1	No data
7	O=C1C2=C(OC=C2C(O)=O)CC(C3=CC=CC=C3Br)C1	81.3
8	O=C1C2=C(OC=C2C(O)=O)CC(C3=CC=CC=C3F)C1	175.3
9	O=C1C2=C(OC=C2C(O)=O)CC(C3=CC=CC=C3OC4=CC=CC=C4)C1	30.8
10	O=C1C2=C(OC=C2C(O)=O)CC(C3=CC=CC=C3OC(C)C)C1	99.6
11	O=C1C2=C(OC=C2C(O)=O)CC(C3=CC=CC=C3OC)C1	121.6
12	O=C1C2=C(OC=C2C(O)=O)CC(C3=CC=CC=N3)C1	312.9
13	O=C1C2=C(OC=C2C(O)=O)CC(C3=CC=CC=[N+]3[O-])C1	1015
14	O=C1C2=C(OC=C2C(O)=O)CC(C3=CC=CC=C3O)C1	375.9
15	O=C1C2=C(OC=C2C(O)=O)CC(C3=CC=CC=C3C4=CC=CC=C4)C1	731.9
16	O=C1C2=C(OC=C2C(O)=O)CC(C3=C(OC)C=CC=C3Br)C1	41.5
17	O=C1C2=C(OC=C2C(O)=O)CC(C3=C(F)C=CC=C3Cl)C1	92.9
18	O=C1C2=C(OC=C2C(O)=O)CC(C3=C(OC)C=CC=C3OC)C1	156.8
19	O=C1C2=C(OC=C2C(O)=O)CC(C3=C(Cl)C=CC=C3Br)C1	33.9
20	O=C1C2=C(OC=C2C(O)=O)CC(C3=C(OCCCC)C=CC=C3Br)C1	30.8
21	O=C1C2=C(OC=C2C(O)=O)CC(C3=C(OCCOC)C=CC=C3OC)C1	270.1
22	O=C1C2=C(OC=C2C(O)=O)CC(C3=C(Cl)C(Cl)=CC=C3)C1	51.9
23	O=C1C2=C(OC=C2C(O)=O)CC(C3=C(Cl)C=CC(Cl)=C3Cl)C1	47.3
24	O=C1C2=C(OC=C2C(O)=O)CC(C3=CC=C(Cl)C=C3)C1	5.8
25	O=C1C2=C(OC=C2C(O)=O)CC(C3=C(Cl)C(OC)=CC=C3)C1	25.8
26	O=C1C2=C(OC=C2C(O)=O)CC(C3=CC(OC)=CC=C3OC)C1	38.3
27	O=C1C2=C(OC=C2C(O)=O)CC(C3=C(OC)C=C(Cl)C=C3)C1	10.6
28	O=C1C2=C(OC=C2C(O)=O)CC(C3=CC(OC)=C(Cl)C=C3)C1	24
29	O=C1C2=C(OC=C2C(O)=O)CC(C3=CC=CS3)C1	34.5
30	O=C1C2=C(OC=C2C(O)=O)CC(C3=C(Br)C=CS3)C1	47.7
31	O=C1C2=C(OC=C2C(O)=O)CC(C3=CC=C(Br)S3)C1	44.6
32	O=C1C2=C(OC=C2C(O)=O)CC(C3=CC=C(Cl)S3)C1	65.3
33	O=C1C2=C(OC=C2C(O)=O)CC(C3=CC(Br)=CS3)C1	112.6
34	O=C1C2=C(OC=C2C(O)=O)CC(C3=CC(Br)=C(Br)S3)C1	130.8
