# Supplementary material for: Targeting a Pleckstrin Homology Domain with a Lysine-Reactive Covalent Binder
Source: J Med Chem. 2026 May 14;69(10):12099–121. doi: 10.1021/acs.jmedchem.5c03818 (PMC13224087; doi:10.1021/acs.jmedchem.5c03818)
Supplement: Supplementary file 3 [file jm5c03818_si_003.zip]

Archive with 96 entries (95 files):
- CovalentDocking_outputs_publication/
- CovalentDocking_outputs_publication/parentphenyl_ligand_Bromo_Isopropoxy_.pdb
- CovalentDocking_outputs_publication/parentphenyl_ligand_Bromo_Methoxy_.pdb
- CovalentDocking_outputs_publication/parentphenyl_ligand_Bromo_Phenoxy_.pdb
- CovalentDocking_outputs_publication/parentphenyl_ligand_Bromo_Phenyl_.pdb
- CovalentDocking_outputs_publication/parentphenyl_ligand_Bromo_Trifluoromethyl_.pdb
- CovalentDocking_outputs_publication/parentphenyl_ligand_Bromo__Fluoro.pdb
- CovalentDocking_outputs_publication/parentphenyl_ligand_Bromo__Methoxy.pdb
- CovalentDocking_outputs_publication/parentphenyl_ligand_Chloro_Chloro_.pdb
- CovalentDocking_outputs_publication/parentphenyl_ligand_Chloro_Methoxy_.pdb
- CovalentDocking_outputs_publication/parentphenyl_ligand_Chloro_Phenoxy_.pdb
- CovalentDocking_outputs_publication/parentphenyl_ligand_Chloro_Trifluoromethyl_.pdb
- CovalentDocking_outputs_publication/parentphenyl_ligand_Chloro__Methoxy.pdb
- CovalentDocking_outputs_publication/parentphenyl_ligand_Chloro__Trifluoromethyl.pdb
- CovalentDocking_outputs_publication/parentphenyl_ligand_Fluoro_Chloro_.pdb
- CovalentDocking_outputs_publication/parentphenyl_ligand_Fluoro_Fluoro_.pdb
- CovalentDocking_outputs_publication/parentphenyl_ligand_Fluoro_Isopropoxy_.pdb
- CovalentDocking_outputs_publication/parentphenyl_ligand_Fluoro_Methoxy_.pdb
- CovalentDocking_outputs_publication/parentphenyl_ligand_Fluoro_Phenoxy_.pdb
- CovalentDocking_outputs_publication/parentphenyl_ligand_Fluoro_Trifluoromethyl_.pdb
- CovalentDocking_outputs_publication/parentphenyl_ligand_Fluoro__Chloro.pdb
- CovalentDocking_outputs_publication/parentphenyl_ligand_Fluoro__Methoxy.pdb
- CovalentDocking_outputs_publication/parentphenyl_ligand_Isopropoxy_Chloro_.pdb
- CovalentDocking_outputs_publication/parentphenyl_ligand_Isopropoxy_Fluoro_.pdb
- CovalentDocking_outputs_publication/parentphenyl_ligand_Isopropoxy_Isopropoxy_.pdb
- CovalentDocking_outputs_publication/parentphenyl_ligand_Isopropoxy_Methoxy_.pdb
- CovalentDocking_outputs_publication/parentphenyl_ligand_Isopropoxy_Trifluoromethyl_.pdb
- CovalentDocking_outputs_publication/parentphenyl_ligand_Isopropoxy__Chloro.pdb
- CovalentDocking_outputs_publication/parentphenyl_ligand_Isopropoxy__Fluoro.pdb
- CovalentDocking_outputs_publication/parentphenyl_ligand_Isopropoxy__Isopropoxy.pdb
- CovalentDocking_outputs_publication/parentphenyl_ligand_Isopropoxy__Methoxy.pdb
- CovalentDocking_outputs_publication/parentphenyl_ligand_Isopropoxy__Trifluoromethyl.pdb
- CovalentDocking_outputs_publication/parentphenyl_ligand_Methoxy_Bromo_.pdb
- CovalentDocking_outputs_publication/parentphenyl_ligand_Methoxy_Chloro_.pdb
- CovalentDocking_outputs_publication/parentphenyl_ligand_Methoxy_Fluoro_.pdb
- CovalentDocking_outputs_publication/parentphenyl_ligand_Methoxy_Isopropoxy_.pdb
- CovalentDocking_outputs_publication/parentphenyl_ligand_Methoxy_Methoxy_.pdb
- CovalentDocking_outputs_publication/parentphenyl_ligand_Methoxy_Phenoxy_.pdb
- CovalentDocking_outputs_publication/parentphenyl_ligand_Methoxy_Trifluoromethyl_.pdb
- CovalentDocking_outputs_publication/parentphenyl_ligand_Methoxy__Fluoro.pdb
- CovalentDocking_outputs_publication/parentphenyl_ligand_Methoxy__Isopropoxy.pdb
- CovalentDocking_outputs_publication/parentphenyl_ligand_Methoxy__Methoxy.pdb
- CovalentDocking_outputs_publication/parentphenyl_ligand_Methoxy__Phenoxy.pdb
- CovalentDocking_outputs_publication/parentphenyl_ligand_Phenoxy_Isopropoxy_.pdb
- CovalentDocking_outputs_publication/parentphenyl_ligand_Phenoxy_Methoxy_.pdb
- CovalentDocking_outputs_publication/parentphenyl_ligand_Phenoxy_Phenoxy_.pdb
- CovalentDocking_outputs_publication/parentphenyl_ligand_Phenoxy_Trifluoromethyl_.pdb
- CovalentDocking_outputs_publication/parentphenyl_ligand_Phenoxy__Fluoro.pdb
- CovalentDocking_outputs_publication/parentphenyl_ligand_Phenoxy__Methoxy.pdb
- CovalentDocking_outputs_publication/parentphenyl_ligand_Phenoxy__Trifluoromethyl.pdb
- CovalentDocking_outputs_publication/parentphenyl_ligand_Phenyl_Fluoro_.pdb
- CovalentDocking_outputs_publication/parentphenyl_ligand_Phenyl_Methoxy_.pdb
- CovalentDocking_outputs_publication/parentphenyl_ligand_Phenyl__Trifluoromethyl.pdb
- CovalentDocking_outputs_publication/parentphenyl_ligand_Trifluoromethyl_Bromo_.pdb
- CovalentDocking_outputs_publication/parentphenyl_ligand_Trifluoromethyl_Chloro_.pdb
- CovalentDocking_outputs_publication/parentphenyl_ligand_Trifluoromethyl_Fluoro_.pdb
- CovalentDocking_outputs_publication/parentphenyl_ligand_Trifluoromethyl_Methoxy_.pdb
- CovalentDocking_outputs_publication/parentphenyl_ligand_Trifluoromethyl_Trifluoromethyl_.pdb
- CovalentDocking_outputs_publication/parentphenyl_ligand_Trifluoromethyl__Fluoro.pdb
- CovalentDocking_outputs_publication/parentphenyl_ligand_Trifluoromethyl__Methoxy.pdb
- CovalentDocking_outputs_publication/parentphenyl_ligand_Trifluoromethyl__Trifluoromethyl.pdb
- CovalentDocking_outputs_publication/parentphenyl_ligand__Bromo_Chloro.pdb
- CovalentDocking_outputs_publication/parentphenyl_ligand__Bromo_Fluoro.pdb
- CovalentDocking_outputs_publication/parentphenyl_ligand__Bromo_Methoxy.pdb
- CovalentDocking_outputs_publication/parentphenyl_ligand__Chloro_Fluoro.pdb
- CovalentDocking_outputs_publication/parentphenyl_ligand__Chloro_Methoxy.pdb
- CovalentDocking_outputs_publication/parentphenyl_ligand__Fluoro_Bromo.pdb
- CovalentDocking_outputs_publication/parentphenyl_ligand__Fluoro_Fluoro.pdb
- CovalentDocking_outputs_publication/parentphenyl_ligand__Fluoro_Methoxy.pdb
- CovalentDocking_outputs_publication/parentphenyl_ligand__Isopropoxy_Bromo.pdb
- CovalentDocking_outputs_publication/parentphenyl_ligand__Isopropoxy_Chloro.pdb
- CovalentDocking_outputs_publication/parentphenyl_ligand__Isopropoxy_Fluoro.pdb
- CovalentDocking_outputs_publication/parentphenyl_ligand__Isopropoxy_Methoxy.pdb
- CovalentDocking_outputs_publication/parentphenyl_ligand__Isopropoxy_Trifluoromethyl.pdb
- CovalentDocking_outputs_publication/parentphenyl_ligand__Methoxy_Bromo.pdb
- CovalentDocking_outputs_publication/parentphenyl_ligand__Methoxy_Chloro.pdb
- CovalentDocking_outputs_publication/parentphenyl_ligand__Methoxy_Fluoro.pdb
- CovalentDocking_outputs_publication/parentphenyl_ligand__Methoxy_Isopropoxy.pdb
- CovalentDocking_outputs_publication/parentphenyl_ligand__Methoxy_Methoxy.pdb
- CovalentDocking_outputs_publication/parentphenyl_ligand__Methoxy_Phenoxy.pdb
- CovalentDocking_outputs_publication/parentphenyl_ligand__Phenoxy_Bromo.pdb
- CovalentDocking_outputs_publication/parentphenyl_ligand__Phenoxy_Chloro.pdb
- CovalentDocking_outputs_publication/parentphenyl_ligand__Phenoxy_Fluoro.pdb
- CovalentDocking_outputs_publication/parentphenyl_ligand__Phenoxy_Isopropoxy.pdb
- CovalentDocking_outputs_publication/parentphenyl_ligand__Phenoxy_Methoxy.pdb
- CovalentDocking_outputs_publication/parentphenyl_ligand__Phenoxy_Phenoxy.pdb
- CovalentDocking_outputs_publication/parentphenyl_ligand__Phenoxy_Trifluoromethyl.pdb
- CovalentDocking_outputs_publication/parentphenyl_ligand__Phenyl_Fluoro.pdb
- CovalentDocking_outputs_publication/parentphenyl_ligand__Phenyl_Isopropoxy.pdb
- CovalentDocking_outputs_publication/parentphenyl_ligand__Phenyl_Methoxy.pdb
- CovalentDocking_outputs_publication/parentphenyl_ligand__Trifluoromethyl_Bromo.pdb
- CovalentDocking_outputs_publication/parentphenyl_ligand__Trifluoromethyl_Chloro.pdb
- CovalentDocking_outputs_publication/parentphenyl_ligand__Trifluoromethyl_Fluoro.pdb
- CovalentDocking_outputs_publication/parentphenyl_ligand__Trifluoromethyl_Isopropoxy.pdb
- CovalentDocking_outputs_publication/parentphenyl_ligand__Trifluoromethyl_Methoxy.pdb
- CovalentDocking_outputs_publication/parentphenyl_ligand__Trifluoromethyl_Trifluoromethyl.pdb
