# Supplementary material for: Targeting a Pleckstrin Homology Domain with a Lysine-Reactive Covalent Binder
Source: J Med Chem. 2026 May 14;69(10):12099–121. doi: 10.1021/acs.jmedchem.5c03818 (PMC13224087; doi:10.1021/acs.jmedchem.5c03818)
Supplement: Supplementary file 3 [file jm5c03818_si_003.zip › CovalentDocking_outputs_publication/parentphenyl_ligand_Methoxy__Fluoro.pdb]

TITLE     parentphenyl_ligand,Methoxy,,Fluoro
REMARK   4      COMPLIES WITH FORMAT V. 3.0, 1-DEC-2006
REMARK 888
REMARK 888 WRITTEN BY MAESTRO (A PRODUCT OF SCHRODINGER, LLC)
ATOM      1  N   ALA C   2      44.630   0.022   9.538  1.00 75.31           N1+
ATOM      2  CA  ALA C   2      43.708  -1.106   9.213  1.00 78.40           C  
ATOM      3  C   ALA C   2      44.041  -2.281  10.137  1.00 84.11           C  
ATOM      4  O   ALA C   2      44.717  -2.032  11.165  1.00 83.06           O  
ATOM      5  CB  ALA C   2      43.852  -1.454   7.752  1.00 82.20           C  
ATOM      6  H1  ALA C   2      44.425   0.808   8.937  1.00 75.31           H  
ATOM      7  H2  ALA C   2      45.585  -0.272   9.394  1.00 75.31           H  
ATOM      8  H3  ALA C   2      44.503   0.294  10.502  1.00 75.31           H  
ATOM      9  HA  ALA C   2      42.665  -0.834   9.377  1.00 78.40           H  
ATOM     10  HB2 ALA C   2      44.885  -1.733   7.546  1.00 82.20           H  
ATOM     11  HB1 ALA C   2      43.580  -0.592   7.144  1.00 82.20           H  
ATOM     12  HB3 ALA C   2      43.195  -2.290   7.512  1.00 82.20           H  
ATOM     13  N   ALA C   3      43.603  -3.505   9.811  1.00 81.39           N  
ATOM     14  CA  ALA C   3      44.035  -4.732  10.533  1.00 80.01           C  
ATOM     15  C   ALA C   3      45.565  -4.849  10.439  1.00 72.75           C  
ATOM     16  O   ALA C   3      46.085  -4.851   9.312  1.00 66.80           O  
ATOM     17  CB  ALA C   3      43.348  -5.960   9.981  1.00 79.21           C  
ATOM     18  H   ALA C   3      42.953  -3.598   9.044  1.00 81.39           H  
ATOM     19  HA  ALA C   3      43.747  -4.659  11.582  1.00 80.01           H  
ATOM     20  HB2 ALA C   3      43.606  -6.078   8.928  1.00 79.21           H  
ATOM     21  HB1 ALA C   3      42.269  -5.848  10.080  1.00 79.21           H  
ATOM     22  HB3 ALA C   3      43.675  -6.839  10.535  1.00 79.21           H  
ATOM     23  N   VAL C   4      46.259  -4.922  11.579  1.00 72.78           N  
ATOM     24  CA  VAL C   4      47.737  -5.153  11.651  1.00 66.22           C  
ATOM     25  C   VAL C   4      47.963  -6.652  11.431  1.00 60.56           C  
ATOM     26  O   VAL C   4      47.449  -7.443  12.242  1.00 65.17           O  
ATOM     27  CB  VAL C   4      48.354  -4.672  12.983  1.00 58.90           C  
ATOM     28  CG1 VAL C   4      49.870  -4.770  12.960  1.00 65.00           C  
ATOM     29  CG2 VAL C   4      47.929  -3.263  13.365  1.00 51.53           C  
ATOM     30  H   VAL C   4      45.755  -4.815  12.447  1.00 72.78           H  
ATOM     31  HA  VAL C   4      48.241  -4.565  10.883  1.00 66.22           H  
ATOM     32  HB  VAL C   4      47.965  -5.345  13.747  1.00 58.90           H  
ATOM     33 HG12 VAL C   4      50.266  -4.099  12.197  1.00 65.00           H  
ATOM     34 HG11 VAL C   4      50.165  -5.794  12.731  1.00 65.00           H  
ATOM     35 HG13 VAL C   4      50.267  -4.486  13.935  1.00 65.00           H  
ATOM     36 HG21 VAL C   4      48.300  -2.557  12.622  1.00 51.53           H  
ATOM     37 HG23 VAL C   4      48.341  -3.012  14.343  1.00 51.53           H  
ATOM     38 HG22 VAL C   4      46.841  -3.210  13.405  1.00 51.53           H  
ATOM     39  N   ILE C   5      48.635  -7.022  10.342  1.00 56.09           N  
ATOM     40  CA  ILE C   5      48.966  -8.435   9.990  1.00 54.29           C  
ATOM     41  C   ILE C   5      50.273  -8.804  10.703  1.00 51.54           C  
ATOM     42  O   ILE C   5      50.401  -9.963  11.134  1.00 62.50           O  
ATOM     43  CB  ILE C   5      49.078  -8.608   8.458  1.00 56.95           C  
ATOM     44  CG1 ILE C   5      47.779  -8.262   7.737  1.00 55.93           C  
ATOM     45  CG2 ILE C   5      49.558  -9.998   8.065  1.00 55.14           C  
ATOM     46  CD1 ILE C   5      47.926  -8.271   6.232  1.00 55.92           C  
ATOM     47  H   ILE C   5      48.943  -6.297   9.711  1.00 56.09           H  
ATOM     48  HA  ILE C   5      48.171  -9.106  10.318  1.00 54.29           H  
ATOM     49  HB  ILE C   5      49.834  -7.893   8.135  1.00 56.95           H  
ATOM     50 HG12 ILE C   5      47.019  -8.992   8.017  1.00 55.93           H  
ATOM     51 HG13 ILE C   5      47.460  -7.268   8.051  1.00 55.93           H  
ATOM     52 HG22 ILE C   5      48.821 -10.738   8.375  1.00 55.14           H  
ATOM     53 HG21 ILE C   5      50.509 -10.205   8.554  1.00 55.14           H  
ATOM     54 HG23 ILE C   5      49.687 -10.045   6.984  1.00 55.14           H  
ATOM     55 HD12 ILE C   5      48.244  -9.260   5.904  1.00 55.92           H  
ATOM     56 HD11 ILE C   5      48.670  -7.532   5.936  1.00 55.92           H  
ATOM     57 HD13 ILE C   5      46.968  -8.026   5.772  1.00 55.92           H  
ATOM     58  N   LEU C   6      51.209  -7.861  10.821  1.00 47.33           N  
ATOM     59  CA  LEU C   6      52.460  -8.046  11.608  1.00 49.43           C  
ATOM     60  C   LEU C   6      52.990  -6.694  12.122  1.00 47.28           C  
ATOM     61  O   LEU C   6      52.960  -5.677  11.406  1.00 49.74           O  
ATOM     62  CB  LEU C   6      53.531  -8.749  10.766  1.00 49.84           C  
ATOM     63  CG  LEU C   6      53.238 -10.182  10.339  1.00 47.87           C  
ATOM     64  CD1 LEU C   6      54.203 -10.605   9.239  1.00 51.60           C  
ATOM     65  CD2 LEU C   6      53.319 -11.129  11.522  1.00 47.79           C  
ATOM     66  H   LEU C   6      51.063  -6.978  10.354  1.00 47.33           H  
ATOM     67  HA  LEU C   6      52.227  -8.674  12.468  1.00 49.43           H  
ATOM     68  HB2 LEU C   6      53.678  -8.159   9.862  1.00 49.84           H  
ATOM     69  HB3 LEU C   6      54.453  -8.760  11.347  1.00 49.84           H  
ATOM     70  HG  LEU C   6      52.221 -10.227   9.948  1.00 47.87           H  
ATOM     71 HD12 LEU C   6      55.224 -10.564   9.616  1.00 51.60           H  
ATOM     72 HD11 LEU C   6      54.103  -9.930   8.389  1.00 51.60           H  
ATOM     73 HD13 LEU C   6      53.972 -11.622   8.924  1.00 51.60           H  
ATOM     74 HD21 LEU C   6      54.327 -11.107  11.936  1.00 47.79           H  
ATOM     75 HD23 LEU C   6      53.083 -12.141  11.193  1.00 47.79           H  
ATOM     76 HD22 LEU C   6      52.605 -10.819  12.285  1.00 47.79           H  
ATOM     77  N   GLU C   7      53.465  -6.715  13.355  1.00 45.65           N  
ATOM     78  CA  GLU C   7      54.208  -5.620  13.995  1.00 50.93           C  
ATOM     79  C   GLU C   7      55.546  -6.220  14.422  1.00 50.17           C  
ATOM     80  O   GLU C   7      55.558  -7.319  14.984  1.00 52.88           O  
ATOM     81  CB  GLU C   7      53.399  -5.057  15.164  1.00 55.72           C  
ATOM     82  CG  GLU C   7      54.085  -3.895  15.872  1.00 55.41           C  
ATOM     83  CD  GLU C   7      53.225  -3.223  16.926  1.00 54.93           C  
ATOM     84  OE1 GLU C   7      52.357  -3.909  17.517  1.00 56.70           O  
ATOM     85  OE2 GLU C   7      53.430  -2.032  17.162  1.00 54.32           O1-
ATOM     86  H   GLU C   7      53.305  -7.549  13.901  1.00 45.65           H  
ATOM     87  HA  GLU C   7      54.382  -4.776  13.327  1.00 50.93           H  
ATOM     88  HB2 GLU C   7      52.438  -4.711  14.784  1.00 55.72           H  
ATOM     89  HB3 GLU C   7      53.237  -5.856  15.888  1.00 55.72           H  
ATOM     90  HG2 GLU C   7      54.356  -3.150  15.125  1.00 55.41           H  
ATOM     91  HG3 GLU C   7      54.987  -4.271  16.354  1.00 55.41           H  
ATOM     92  N   SER C   8      56.644  -5.533  14.142  1.00 47.38           N  
ATOM     93  CA  SER C   8      57.987  -6.025  14.486  1.00 42.71           C  
ATOM     94  C   SER C   8      58.929  -4.849  14.689  1.00 41.09           C  
ATOM     95  O   SER C   8      58.692  -3.821  14.109  1.00 49.17           O  
ATOM     96  CB  SER C   8      58.444  -6.948  13.408  1.00 41.76           C  
ATOM     97  OG  SER C   8      57.940  -8.238  13.663  1.00 44.52           O  
ATOM     98  H   SER C   8      56.556  -4.642  13.676  1.00 47.38           H  
ATOM     99  HA  SER C   8      57.972  -6.582  15.423  1.00 42.71           H  
ATOM    100  HB2 SER C   8      59.534  -6.978  13.390  1.00 41.76           H  
ATOM    101  HB3 SER C   8      58.075  -6.596  12.444  1.00 41.76           H  
ATOM    102  HG  SER C   8      56.982  -8.179  13.675  1.00 44.52           H  
ATOM    103  N   ILE C   9      59.990  -5.029  15.465  1.00 49.30           N  
ATOM    104  CA  ILE C   9      61.126  -4.066  15.515  1.00 45.98           C  
ATOM    105  C   ILE C   9      62.269  -4.665  14.688  1.00 47.71           C  
ATOM    106  O   ILE C   9      62.657  -5.817  14.954  1.00 52.41           O  
ATOM    107  CB  ILE C   9      61.503  -3.780  16.969  1.00 46.51           C  
ATOM    108  CG1 ILE C   9      60.434  -2.936  17.647  1.00 53.87           C  
ATOM    109  CG2 ILE C   9      62.877  -3.139  17.070  1.00 50.01           C  
ATOM    110  CD1 ILE C   9      60.434  -3.094  19.139  1.00 58.39           C  
ATOM    111  H   ILE C   9      60.030  -5.854  16.046  1.00 49.30           H  
ATOM    112  HA  ILE C   9      60.864  -3.099  15.086  1.00 45.98           H  
ATOM    113  HB  ILE C   9      61.557  -4.731  17.498  1.00 46.51           H  
ATOM    114 HG12 ILE C   9      60.612  -1.888  17.408  1.00 53.87           H  
ATOM    115 HG13 ILE C   9      59.458  -3.235  17.265  1.00 53.87           H  
ATOM    116 HG22 ILE C   9      62.870  -2.180  16.552  1.00 50.01           H  
ATOM    117 HG21 ILE C   9      63.618  -3.795  16.612  1.00 50.01           H  
ATOM    118 HG23 ILE C   9      63.129  -2.984  18.119  1.00 50.01           H  
ATOM    119 HD12 ILE C   9      61.405  -2.798  19.536  1.00 58.39           H  
ATOM    120 HD11 ILE C   9      60.240  -4.136  19.394  1.00 58.39           H  
ATOM    121 HD13 ILE C   9      59.657  -2.463  19.572  1.00 58.39           H  
ATOM    122  N   PHE C  10      62.753  -3.914  13.701  1.00 43.39           N  
ATOM    123  CA  PHE C  10      63.796  -4.347  12.745  1.00 46.64           C  
ATOM    124  C   PHE C  10      64.827  -3.236  12.595  1.00 45.85           C  
ATOM    125  O   PHE C  10      64.624  -2.099  13.041  1.00 50.13           O  
ATOM    126  CB  PHE C  10      63.223  -4.591  11.337  1.00 48.79           C  
ATOM    127  CG  PHE C  10      62.378  -5.819  11.123  1.00 40.12           C  
ATOM    128  CD1 PHE C  10      62.706  -7.021  11.704  1.00 40.45           C  
ATOM    129  CE1 PHE C  10      61.922  -8.141  11.489  1.00 44.69           C  
ATOM    130  CZ  PHE C  10      60.803  -8.073  10.691  1.00 43.51           C  
ATOM    131  CD2 PHE C  10      61.264  -5.765  10.310  1.00 43.30           C  
ATOM    132  CE2 PHE C  10      60.469  -6.880  10.107  1.00 43.45           C  
ATOM    133  H   PHE C  10      62.381  -2.980  13.598  1.00 43.39           H  
ATOM    134  HA  PHE C  10      64.223  -5.270  13.137  1.00 46.64           H  
ATOM    135  HB2 PHE C  10      62.610  -3.727  11.082  1.00 48.79           H  
ATOM    136  HB3 PHE C  10      64.067  -4.654  10.650  1.00 48.79           H  
ATOM    137  HD1 PHE C  10      63.582  -7.092  12.331  1.00 40.45           H  
ATOM    138  HE1 PHE C  10      62.190  -9.079  11.954  1.00 44.69           H  
ATOM    139  HZ  PHE C  10      60.194  -8.950  10.528  1.00 43.51           H  
ATOM    140  HD2 PHE C  10      61.008  -4.836   9.823  1.00 43.30           H  
ATOM    141  HE2 PHE C  10      59.587  -6.809   9.487  1.00 43.45           H  
ATOM    142  N   LEU C  11      65.885  -3.566  11.880  1.00 48.07           N  
ATOM    143  CA  LEU C  11      66.933  -2.614  11.492  1.00 52.48           C  
ATOM    144  C   LEU C  11      66.753  -2.351   9.998  1.00 52.31           C  
ATOM    145  O   LEU C  11      66.904  -3.283   9.208  1.00 66.57           O  
ATOM    146  CB  LEU C  11      68.264  -3.283  11.834  1.00 56.98           C  
ATOM    147  CG  LEU C  11      69.415  -2.382  12.244  1.00 56.53           C  
ATOM    148  CD1 LEU C  11      68.966  -1.342  13.253  1.00 66.70           C  
ATOM    149  CD2 LEU C  11      70.528  -3.245  12.807  1.00 56.19           C  
ATOM    150  H   LEU C  11      65.980  -4.527  11.584  1.00 48.07           H  
ATOM    151  HA  LEU C  11      66.892  -1.653  12.005  1.00 52.48           H  
ATOM    152  HB2 LEU C  11      68.080  -3.973  12.658  1.00 56.98           H  
ATOM    153  HB3 LEU C  11      68.584  -3.843  10.956  1.00 56.98           H  
ATOM    154  HG  LEU C  11      69.779  -1.839  11.372  1.00 56.53           H  
ATOM    155 HD12 LEU C  11      68.591  -1.841  14.147  1.00 66.70           H  
ATOM    156 HD11 LEU C  11      68.174  -0.732  12.818  1.00 66.70           H  
ATOM    157 HD13 LEU C  11      69.810  -0.705  13.519  1.00 66.70           H  
ATOM    158 HD21 LEU C  11      70.162  -3.787  13.678  1.00 56.19           H  
ATOM    159 HD23 LEU C  11      71.366  -2.612  13.098  1.00 56.19           H  
ATOM    160 HD22 LEU C  11      70.856  -3.956  12.048  1.00 56.19           H  
ATOM    161  N   LYS C  12      66.313  -1.154   9.618  1.00 49.40           N  
ATOM    162  CA  LYS C  12      66.240  -0.809   8.206  1.00 51.72           C  
ATOM    163  C   LYS C  12      67.531  -0.089   7.829  1.00 53.87           C  
ATOM    164  O   LYS C  12      68.025   0.754   8.585  1.00 48.61           O  
ATOM    165  CB  LYS C  12      64.995  -0.023   7.806  1.00  0.00           C  
ATOM    166  CG  LYS C  12      64.876   0.197   6.295  1.00  0.00           C  
ATOM    167  CD  LYS C  12      63.564   0.856   5.850  1.00  0.00           C  
ATOM    168  CE  LYS C  12      63.438   2.350   6.178  1.00  0.00           C  
ATOM    169  NZ  LYS C  12      64.441   3.233   6.844  1.00  0.00           N  
ATOM    170  H   LYS C  12      66.226  -0.392  10.286  1.00 49.40           H  
ATOM    171  HB2 LYS C  12      64.105  -0.563   8.129  1.00  0.00           H  
ATOM    172  HB3 LYS C  12      65.016   0.958   8.280  1.00  0.00           H  
ATOM    173  HG2 LYS C  12      65.685   0.844   5.957  1.00  0.00           H  
ATOM    174  HG3 LYS C  12      64.938  -0.762   5.781  1.00  0.00           H  
ATOM    175  HD2 LYS C  12      63.460   0.767   4.769  1.00  0.00           H  
ATOM    176  HD3 LYS C  12      62.724   0.361   6.338  1.00  0.00           H  
ATOM    177  HE2 LYS C  12      62.412   2.676   6.004  1.00  0.00           H  
ATOM    178  HE3 LYS C  12      63.699   2.517   7.223  1.00  0.00           H  
ATOM    179  HA  LYS C  12      66.188  -1.710   7.594  1.00  0.00           H  
ATOM    180  N   ARG C  13      68.051  -0.461   6.662  1.00 60.56           N  
ATOM    181  CA  ARG C  13      69.131   0.277   6.007  1.00 58.25           C  
ATOM    182  C   ARG C  13      68.566   1.574   5.417  1.00 58.00           C  
ATOM    183  O   ARG C  13      67.509   1.570   4.791  1.00 59.18           O  
ATOM    184  CB  ARG C  13      69.801  -0.606   4.947  1.00 51.21           C  
ATOM    185  CG  ARG C  13      71.105   0.028   4.429  1.00 55.47           C  
ATOM    186  CD  ARG C  13      71.222  -0.070   2.909  1.00 57.19           C  
ATOM    187  NE  ARG C  13      71.974  -1.260   2.458  1.00 58.00           N  
ATOM    188  CZ  ARG C  13      72.416  -1.399   1.221  1.00 51.67           C  
ATOM    189  NH2 ARG C  13      73.374  -2.245   0.924  1.00 54.17           N1+
ATOM    190  NH1 ARG C  13      71.925  -0.648   0.282  1.00 52.90           N  
ATOM    191  H   ARG C  13      67.555  -1.180   6.139  1.00 60.56           H  
ATOM    192  HA  ARG C  13      69.880   0.542   6.756  1.00 58.25           H  
ATOM    193  HB2 ARG C  13      70.039  -1.577   5.379  1.00 51.21           H  
ATOM    194  HB3 ARG C  13      69.090  -0.764   4.134  1.00 51.21           H  
ATOM    195  HG2 ARG C  13      71.966  -0.439   4.909  1.00 55.47           H  
ATOM    196  HG3 ARG C  13      71.141   1.086   4.682  1.00 55.47           H  
ATOM    197  HD2 ARG C  13      71.748   0.825   2.569  1.00 57.19           H  
ATOM    198  HD3 ARG C  13      70.228  -0.044   2.456  1.00 57.19           H  
ATOM    199  HE  ARG C  13      72.351  -1.872   3.164  1.00 58.00           H  
ATOM    200 HH21 ARG C  13      73.731  -2.821   1.673  1.00 54.17           H  
ATOM    201 HH22 ARG C  13      73.712  -2.376  -0.019  1.00 54.17           H  
ATOM    202 HH12 ARG C  13      71.232   0.043   0.499  1.00 52.90           H  
ATOM    203 HH11 ARG C  13      72.282  -0.797  -0.652  1.00 52.90           H  
ATOM    204  N   SER C  14      69.288   2.674   5.588  1.00 66.65           N  
ATOM    205  CA  SER C  14      69.063   3.942   4.883  1.00 79.46           C  
ATOM    206  C   SER C  14      69.125   3.813   3.352  1.00 76.96           C  
ATOM    207  O   SER C  14      69.767   2.917   2.795  1.00 65.19           O  
ATOM    208  CB  SER C  14      70.087   4.991   5.340  1.00 86.26           C  
ATOM    209  OG  SER C  14      71.392   4.450   5.318  1.00 81.22           O  
ATOM    210  H   SER C  14      70.110   2.596   6.169  1.00 66.65           H  
ATOM    211  HA  SER C  14      68.070   4.307   5.144  1.00 79.46           H  
ATOM    212  HB2 SER C  14      69.853   5.299   6.360  1.00 86.26           H  
ATOM    213  HB3 SER C  14      70.042   5.869   4.693  1.00 86.26           H  
ATOM    214  HG  SER C  14      71.450   3.839   6.072  1.00 81.22           H  
ATOM    215  N   GLN C  15      68.493   4.775   2.675  1.00 76.86           N  
ATOM    216  CA  GLN C  15      68.753   5.086   1.275  1.00 84.92           C  
ATOM    217  C   GLN C  15      69.983   5.989   1.258  1.00 87.09           C  
ATOM    218  O   GLN C  15      69.930   7.108   1.766  1.00102.34           O  
ATOM    219  CB  GLN C  15      67.536   5.791   0.642  1.00 95.34           C  
ATOM    220  CG  GLN C  15      67.726   6.119  -0.853  1.00 93.87           C  
ATOM    221  CD  GLN C  15      66.703   5.419  -1.742  1.00 91.94           C  
ATOM    222  NE2 GLN C  15      65.481   5.906  -1.798  1.00 73.08           N  
ATOM    223  OE1 GLN C  15      66.990   4.403  -2.368  1.00 83.17           O  
ATOM    224  H   GLN C  15      68.020   5.492   3.199  1.00 76.86           H  
ATOM    225  HA  GLN C  15      68.956   4.169   0.721  1.00 84.92           H  
ATOM    226  HB2 GLN C  15      66.659   5.160   0.756  1.00 95.34           H  
ATOM    227  HB3 GLN C  15      67.336   6.718   1.182  1.00 95.34           H  
ATOM    228  HG2 GLN C  15      68.723   5.830  -1.187  1.00 93.87           H  
ATOM    229  HG3 GLN C  15      67.633   7.197  -0.993  1.00 93.87           H  
ATOM    230 HE22 GLN C  15      65.217   6.712  -1.260  1.00 73.08           H  
ATOM    231 HE21 GLN C  15      64.773   5.402  -2.309  1.00 73.08           H  
ATOM    232  N   ALA C  16      71.083   5.507   0.688  1.00 94.96           N  
ATOM    233  CA  ALA C  16      72.225   6.362   0.408  1.00102.42           C  
ATOM    234  C   ALA C  16      71.826   7.427  -0.619  1.00105.24           C  
ATOM    235  O   ALA C  16      71.215   7.102  -1.637  1.00 94.23           O  
ATOM    236  CB  ALA C  16      73.371   5.498  -0.111  1.00 98.86           C  
ATOM    237  H   ALA C  16      71.077   4.575   0.315  1.00 94.96           H  
ATOM    238  HA  ALA C  16      72.542   6.852   1.331  1.00102.42           H  
ATOM    239  HB2 ALA C  16      73.076   4.986  -1.027  1.00 98.86           H  
ATOM    240  HB1 ALA C  16      73.634   4.772   0.648  1.00 98.86           H  
ATOM    241  HB3 ALA C  16      74.242   6.119  -0.316  1.00 98.86           H  
ATOM    242  N   ALA C  17      72.242   8.674  -0.395  1.00116.73           N  
ATOM    243  CA  ALA C  17      72.023   9.764  -1.373  1.00112.63           C  
ATOM    244  C   ALA C  17      72.840   9.436  -2.621  1.00119.75           C  
ATOM    245  O   ALA C  17      72.389   9.780  -3.730  1.00109.80           O  
ATOM    246  CB  ALA C  17      72.427  11.087  -0.777  1.00103.24           C  
ATOM    247  H   ALA C  17      72.674   8.877   0.495  1.00116.73           H  
ATOM    248  HA  ALA C  17      70.969   9.799  -1.654  1.00112.63           H  
ATOM    249  HB2 ALA C  17      73.479  11.053  -0.496  1.00103.24           H  
ATOM    250  HB1 ALA C  17      71.821  11.288   0.106  1.00103.24           H  
ATOM    251  HB3 ALA C  17      72.272  11.878  -1.511  1.00103.24           H  
ATOM    252  N   ALA C  18      73.991   8.784  -2.432  1.00129.88           N  
ATOM    253  CA  ALA C  18      74.854   8.374  -3.563  1.00124.69           C  
ATOM    254  C   ALA C  18      76.086   7.683  -2.983  1.00126.49           C  
ATOM    255  O   ALA C  18      76.111   7.466  -1.757  1.00114.30           O  
ATOM    256  CB  ALA C  18      75.244   9.576  -4.383  1.00121.86           C  
ATOM    257  H   ALA C  18      74.281   8.564  -1.490  1.00129.88           H  
ATOM    258  HA  ALA C  18      74.322   7.689  -4.223  1.00124.69           H  
ATOM    259  HB2 ALA C  18      75.780  10.287  -3.753  1.00121.86           H  
ATOM    260  HB1 ALA C  18      74.347  10.050  -4.783  1.00121.86           H  
ATOM    261  HB3 ALA C  18      75.887   9.262  -5.205  1.00121.86           H  
ATOM    262  N   ALA C  19      77.073   7.359  -3.821  1.00129.60           N  
ATOM    263  CA  ALA C  19      78.334   6.802  -3.282  1.00126.45           C  
ATOM    264  C   ALA C  19      79.012   7.914  -2.478  1.00133.49           C  
ATOM    265  O   ALA C  19      80.120   7.679  -1.960  1.00 98.20           O  
ATOM    266  CB  ALA C  19      79.205   6.297  -4.402  1.00119.70           C  
ATOM    267  H   ALA C  19      76.960   7.494  -4.816  1.00129.60           H  
ATOM    268  HA  ALA C  19      78.146   5.947  -2.633  1.00126.45           H  
ATOM    269  HB2 ALA C  19      79.428   7.115  -5.087  1.00119.70           H  
ATOM    270  HB1 ALA C  19      78.683   5.505  -4.939  1.00119.70           H  
ATOM    271  HB3 ALA C  19      80.135   5.905  -3.991  1.00119.70           H  
ATOM    272  N   THR C  20      78.368   9.085  -2.401  1.00159.80           N  
ATOM    273  CA  THR C  20      78.910  10.231  -1.626  1.00181.17           C  
ATOM    274  C   THR C  20      78.847   9.935  -0.126  1.00188.14           C  
ATOM    275  O   THR C  20      79.852  10.194   0.564  1.00195.15           O  
ATOM    276  CB  THR C  20      78.119  11.509  -1.925  1.00181.06           C  
ATOM    277  OG1 THR C  20      76.798  11.343  -1.410  1.00182.11           O  
ATOM    278  CG2 THR C  20      78.058  11.828  -3.403  1.00173.37           C  
ATOM    279  H   THR C  20      77.487   9.193  -2.884  1.00159.80           H  
ATOM    280  HA  THR C  20      79.948  10.379  -1.922  1.00181.17           H  
ATOM    281  HB  THR C  20      78.628  12.347  -1.449  1.00181.06           H  
ATOM    282  HG1 THR C  20      76.872  11.178  -0.467  1.00182.11           H  
ATOM    283 HG22 THR C  20      77.555  11.017  -3.930  1.00173.37           H  
ATOM    284 HG21 THR C  20      79.069  11.942  -3.793  1.00173.37           H  
ATOM    285 HG23 THR C  20      77.505  12.756  -3.552  1.00173.37           H  
ATOM    286  N   SER C  21      77.713   9.421   0.358  1.00176.37           N  
ATOM    287  CA  SER C  21      77.550   9.173   1.817  1.00155.65           C  
ATOM    288  C   SER C  21      77.570   7.670   2.113  1.00129.48           C  
ATOM    289  O   SER C  21      76.983   6.901   1.328  1.00 91.73           O  
ATOM    290  CB  SER C  21      76.293   9.817   2.344  1.00156.08           C  
ATOM    291  OG  SER C  21      76.113   9.514   3.719  1.00147.82           O  
ATOM    292  H   SER C  21      76.957   9.197  -0.273  1.00176.37           H  
ATOM    293  HA  SER C  21      78.392   9.633   2.335  1.00155.65           H  
ATOM    294  HB2 SER C  21      75.437   9.445   1.781  1.00156.08           H  
ATOM    295  HB3 SER C  21      76.366  10.898   2.223  1.00156.08           H  
ATOM    296  HG  SER C  21      76.051   8.559   3.800  1.00147.82           H  
ATOM    297  N   PRO C  22      78.223   7.226   3.209  1.00127.59           N  
ATOM    298  CA  PRO C  22      78.241   5.811   3.585  1.00125.36           C  
ATOM    299  C   PRO C  22      76.848   5.314   3.992  1.00113.57           C  
ATOM    300  O   PRO C  22      75.897   6.057   3.844  1.00106.04           O  
ATOM    301  CB  PRO C  22      79.176   5.756   4.803  1.00126.80           C  
ATOM    302  CG  PRO C  22      79.953   7.053   4.747  1.00129.53           C  
ATOM    303  CD  PRO C  22      78.998   8.053   4.132  1.00126.20           C  
ATOM    304  HA  PRO C  22      78.564   5.183   2.754  1.00125.36           H  
ATOM    305  HB2 PRO C  22      78.601   5.691   5.726  1.00126.80           H  
ATOM    306  HB3 PRO C  22      79.849   4.901   4.733  1.00126.80           H  
ATOM    307  HG2 PRO C  22      80.842   6.941   4.127  1.00129.53           H  
ATOM    308  HG3 PRO C  22      80.246   7.368   5.748  1.00129.53           H  
ATOM    309  HD2 PRO C  22      79.537   8.837   3.600  1.00126.20           H  
ATOM    310  HD3 PRO C  22      78.357   8.503   4.890  1.00126.20           H  
ATOM    311  N   LEU C  23      76.767   4.089   4.511  1.00 91.33           N  
ATOM    312  CA  LEU C  23      75.455   3.490   4.857  1.00 88.57           C  
ATOM    313  C   LEU C  23      75.221   3.598   6.371  1.00 81.50           C  
ATOM    314  O   LEU C  23      76.202   3.474   7.148  1.00 87.72           O  
ATOM    315  CB  LEU C  23      75.405   2.045   4.347  1.00 86.40           C  
ATOM    316  CG  LEU C  23      74.609   1.839   3.055  1.00 91.75           C  
ATOM    317  CD1 LEU C  23      74.973   2.862   1.977  1.00 91.42           C  
ATOM    318  CD2 LEU C  23      74.811   0.425   2.536  1.00 97.12           C  
ATOM    319  H   LEU C  23      77.613   3.560   4.671  1.00 91.33           H  
ATOM    320  HA  LEU C  23      74.645   4.034   4.370  1.00 88.57           H  
ATOM    321  HB2 LEU C  23      76.428   1.713   4.169  1.00 86.40           H  
ATOM    322  HB3 LEU C  23      74.952   1.428   5.124  1.00 86.40           H  
ATOM    323  HG  LEU C  23      73.553   1.970   3.290  1.00 91.75           H  
ATOM    324 HD12 LEU C  23      76.022   2.747   1.706  1.00 91.42           H  
ATOM    325 HD11 LEU C  23      74.804   3.869   2.360  1.00 91.42           H  
ATOM    326 HD13 LEU C  23      74.360   2.695   1.094  1.00 91.42           H  
ATOM    327 HD21 LEU C  23      75.863   0.273   2.297  1.00 97.12           H  
ATOM    328 HD23 LEU C  23      74.209   0.277   1.639  1.00 97.12           H  
ATOM    329 HD22 LEU C  23      74.505  -0.289   3.301  1.00 97.12           H  
ATOM    330  N   ASN C  24      73.959   3.864   6.732  1.00 69.03           N  
ATOM    331  CA  ASN C  24      73.415   4.027   8.105  1.00 67.81           C  
ATOM    332  C   ASN C  24      72.304   2.989   8.317  1.00 66.84           C  
ATOM    333  O   ASN C  24      71.426   2.835   7.463  1.00 58.41           O  
ATOM    334  CB  ASN C  24      72.869   5.453   8.343  1.00 74.65           C  
ATOM    335  CG  ASN C  24      73.938   6.527   8.466  1.00 82.87           C  
ATOM    336  OD1 ASN C  24      74.567   6.896   7.470  1.00 96.58           O  
ATOM    337  ND2 ASN C  24      74.131   7.079   9.655  1.00 72.56           N  
ATOM    338  H   ASN C  24      73.329   4.089   5.973  1.00 69.03           H  
ATOM    339  HA  ASN C  24      74.227   3.872   8.815  1.00 67.81           H  
ATOM    340  HB2 ASN C  24      72.276   5.453   9.256  1.00 74.65           H  
ATOM    341  HB3 ASN C  24      72.213   5.738   7.523  1.00 74.65           H  
ATOM    342 HD21 ASN C  24      73.602   6.758  10.453  1.00 72.56           H  
ATOM    343 HD22 ASN C  24      74.807   7.822   9.763  1.00 72.56           H  
ATOM    344  N   PHE C  25      72.287   2.358   9.484  1.00 66.55           N  
ATOM    345  CA  PHE C  25      71.214   1.487   9.959  1.00 59.95           C  
ATOM    346  C   PHE C  25      70.397   2.214  11.025  1.00 61.09           C  
ATOM    347  O   PHE C  25      70.956   2.951  11.838  1.00 67.24           O  
ATOM    348  CB  PHE C  25      71.829   0.157  10.426  1.00 55.18           C  
ATOM    349  CG  PHE C  25      72.509  -0.508   9.265  1.00 60.94           C  
ATOM    350  CD1 PHE C  25      73.795  -0.142   8.903  1.00 57.98           C  
ATOM    351  CE1 PHE C  25      74.408  -0.727   7.811  1.00 56.75           C  
ATOM    352  CZ  PHE C  25      73.738  -1.664   7.059  1.00 55.98           C  
ATOM    353  CD2 PHE C  25      71.826  -1.418   8.470  1.00 61.67           C  
ATOM    354  CE2 PHE C  25      72.452  -2.018   7.389  1.00 56.17           C  
ATOM    355  H   PHE C  25      73.086   2.495  10.087  1.00 66.55           H  
ATOM    356  HA  PHE C  25      70.541   1.260   9.132  1.00 59.95           H  
ATOM    357  HB2 PHE C  25      72.560   0.348  11.212  1.00 55.18           H  
ATOM    358  HB3 PHE C  25      71.046  -0.498  10.809  1.00 55.18           H  
ATOM    359  HD1 PHE C  25      74.322   0.606   9.478  1.00 57.98           H  
ATOM    360  HE1 PHE C  25      75.417  -0.448   7.547  1.00 56.75           H  
ATOM    361  HZ  PHE C  25      74.223  -2.121   6.209  1.00 55.98           H  
ATOM    362  HD2 PHE C  25      70.798  -1.660   8.695  1.00 61.67           H  
ATOM    363  HE2 PHE C  25      71.930  -2.763   6.807  1.00 56.17           H  
ATOM    364  N   LYS C  26      69.069   2.060  10.994  1.00 64.10           N  
ATOM    365  CA  LYS C  26      68.171   2.609  12.017  1.00 61.76           C  
ATOM    366  C   LYS C  26      67.153   1.571  12.455  1.00 55.61           C  
ATOM    367  O   LYS C  26      66.454   0.989  11.621  1.00 52.32           O  
ATOM    368  CB  LYS C  26      67.439   3.865  11.531  1.00 59.62           C  
ATOM    369  CG  LYS C  26      68.365   5.028  11.144  1.00 63.39           C  
ATOM    370  CD  LYS C  26      67.528   6.311  11.098  1.00 73.27           C  
ATOM    371  CE  LYS C  26      68.185   7.427  10.282  1.00 74.19           C  
ATOM    372  NZ  LYS C  26      67.319   8.632  10.269  1.00 71.85           N1+
ATOM    373  H   LYS C  26      68.666   1.500  10.246  1.00 64.10           H  
ATOM    374  HA  LYS C  26      68.763   2.884  12.893  1.00 61.76           H  
ATOM    375  HB2 LYS C  26      66.812   3.611  10.673  1.00 59.62           H  
ATOM    376  HB3 LYS C  26      66.782   4.194  12.340  1.00 59.62           H  
ATOM    377  HG2 LYS C  26      69.160   5.146  11.882  1.00 63.39           H  
ATOM    378  HG3 LYS C  26      68.803   4.827  10.165  1.00 63.39           H  
ATOM    379  HD2 LYS C  26      67.348   6.652  12.119  1.00 73.27           H  
ATOM    380  HD3 LYS C  26      66.571   6.068  10.645  1.00 73.27           H  
ATOM    381  HE2 LYS C  26      68.328   7.064   9.260  1.00 74.19           H  
ATOM    382  HE3 LYS C  26      69.165   7.662  10.706  1.00 74.19           H  
ATOM    383  HZ1 LYS C  26      66.378   8.380   9.949  1.00 71.85           H  
ATOM    384  HZ3 LYS C  26      67.691   9.351   9.665  1.00 71.85           H  
ATOM    385  HZ2 LYS C  26      67.213   9.002  11.202  1.00 71.85           H  
ATOM    386  N   LYS C  27      67.037   1.384  13.771  1.00 47.32           N  
ATOM    387  CA  LYS C  27      65.973   0.581  14.380  1.00 51.16           C  
ATOM    388  C   LYS C  27      64.631   1.253  14.097  1.00 45.33           C  
ATOM    389  O   LYS C  27      64.483   2.436  14.420  1.00 47.98           O  
ATOM    390  CB  LYS C  27      66.156   0.507  15.896  1.00 52.08           C  
ATOM    391  CG  LYS C  27      66.746  -0.788  16.413  1.00 57.40           C  
ATOM    392  CD  LYS C  27      66.898  -0.811  17.913  1.00 66.04           C  
ATOM    393  CE  LYS C  27      68.275  -1.293  18.330  1.00 75.80           C  
ATOM    394  NZ  LYS C  27      68.370  -1.528  19.789  1.00 84.06           N1+
ATOM    395  H   LYS C  27      67.658   1.896  14.378  1.00 47.32           H  
ATOM    396  HA  LYS C  27      66.003  -0.425  13.964  1.00 51.16           H  
ATOM    397  HB2 LYS C  27      66.814   1.321  16.198  1.00 52.08           H  
ATOM    398  HB3 LYS C  27      65.178   0.640  16.360  1.00 52.08           H  
ATOM    399  HG2 LYS C  27      66.093  -1.609  16.118  1.00 57.40           H  
ATOM    400  HG3 LYS C  27      67.729  -0.925  15.962  1.00 57.40           H  
ATOM    401  HD2 LYS C  27      66.147  -1.480  18.334  1.00 66.04           H  
ATOM    402  HD3 LYS C  27      66.744   0.196  18.299  1.00 66.04           H  
ATOM    403  HE2 LYS C  27      69.010  -0.540  18.048  1.00 75.80           H  
ATOM    404  HE3 LYS C  27      68.492  -2.226  17.809  1.00 75.80           H  
ATOM    405  HZ1 LYS C  27      68.170  -0.670  20.282  1.00 84.06           H  
ATOM    406  HZ3 LYS C  27      69.302  -1.840  20.020  1.00 84.06           H  
ATOM    407  HZ2 LYS C  27      67.702  -2.236  20.060  1.00 84.06           H  
ATOM    408  N   ARG C  28      63.646   0.517  13.583  1.00 45.71           N  
ATOM    409  CA  ARG C  28      62.277   1.012  13.378  1.00 46.28           C  
ATOM    410  C   ARG C  28      61.222  -0.064  13.690  1.00 46.34           C  
ATOM    411  O   ARG C  28      61.461  -1.306  13.569  1.00 48.40           O  
ATOM    412  CB  ARG C  28      62.119   1.614  11.960  1.00 49.10           C  
ATOM    413  CG  ARG C  28      62.995   2.854  11.639  1.00 46.48           C  
ATOM    414  CD  ARG C  28      62.684   4.100  12.488  1.00 50.35           C  
ATOM    415  NE  ARG C  28      63.545   5.261  12.162  1.00 56.53           N  
ATOM    416  CZ  ARG C  28      63.824   6.275  12.969  1.00 53.77           C  
ATOM    417  NH2 ARG C  28      64.172   7.436  12.500  1.00 58.77           N1+
ATOM    418  NH1 ARG C  28      63.759   6.199  14.267  1.00 54.55           N  
ATOM    419  H   ARG C  28      63.845  -0.458  13.367  1.00 45.71           H  
ATOM    420  HA  ARG C  28      62.091   1.812  14.095  1.00 46.28           H  
ATOM    421  HB2 ARG C  28      62.348   0.836  11.230  1.00 49.10           H  
ATOM    422  HB3 ARG C  28      61.075   1.895  11.816  1.00 49.10           H  
ATOM    423  HG2 ARG C  28      62.823   3.123  10.599  1.00 46.48           H  
ATOM    424  HG3 ARG C  28      64.049   2.597  11.740  1.00 46.48           H  
ATOM    425  HD2 ARG C  28      62.759   3.854  13.545  1.00 50.35           H  
ATOM    426  HD3 ARG C  28      61.653   4.385  12.285  1.00 50.35           H  
ATOM    427  HE  ARG C  28      63.717   5.434  11.170  1.00 56.53           H  
ATOM    428 HH21 ARG C  28      64.276   7.554  11.487  1.00 58.77           H  
ATOM    429 HH22 ARG C  28      64.284   8.193  13.158  1.00 58.77           H  
ATOM    430 HH12 ARG C  28      63.728   5.292  14.695  1.00 54.55           H  
ATOM    431 HH11 ARG C  28      63.805   7.060  14.818  1.00 54.55           H  
ATOM    432  N   LEU C  29      60.075   0.437  14.131  1.00 46.51           N  
ATOM    433  CA  LEU C  29      58.830  -0.340  14.244  1.00 45.62           C  
ATOM    434  C   LEU C  29      58.287  -0.403  12.831  1.00 46.22           C  
ATOM    435  O   LEU C  29      58.458   0.585  12.153  1.00 53.07           O  
ATOM    436  CB  LEU C  29      57.898   0.360  15.234  1.00 50.46           C  
ATOM    437  CG  LEU C  29      56.728  -0.442  15.801  1.00 46.61           C  
ATOM    438  CD1 LEU C  29      55.491  -0.196  14.966  1.00 51.81           C  
ATOM    439  CD2 LEU C  29      57.039  -1.925  15.882  1.00 46.47           C  
ATOM    440  H   LEU C  29      59.989   1.448  14.134  1.00 46.51           H  
ATOM    441  HA  LEU C  29      58.960  -1.351  14.631  1.00 45.62           H  
ATOM    442  HB2 LEU C  29      58.506   0.688  16.077  1.00 50.46           H  
ATOM    443  HB3 LEU C  29      57.480   1.231  14.728  1.00 50.46           H  
ATOM    444  HG  LEU C  29      56.548  -0.102  16.821  1.00 46.61           H  
ATOM    445 HD12 LEU C  29      55.668  -0.535  13.945  1.00 51.81           H  
ATOM    446 HD11 LEU C  29      55.262   0.870  14.960  1.00 51.81           H  
ATOM    447 HD13 LEU C  29      54.651  -0.745  15.390  1.00 51.81           H  
ATOM    448 HD21 LEU C  29      57.227  -2.312  14.880  1.00 46.47           H  
ATOM    449 HD23 LEU C  29      56.191  -2.450  16.321  1.00 46.47           H  
ATOM    450 HD22 LEU C  29      57.922  -2.077  16.502  1.00 46.47           H  
ATOM    451  N   PHE C  30      57.819  -1.579  12.411  1.00 44.90           N  
ATOM    452  CA  PHE C  30      57.227  -1.914  11.105  1.00 45.07           C  
ATOM    453  C   PHE C  30      55.815  -2.494  11.309  1.00 46.58           C  
ATOM    454  O   PHE C  30      55.692  -3.569  11.883  1.00 53.69           O  
ATOM    455  CB  PHE C  30      58.147  -2.935  10.437  1.00 51.14           C  
ATOM    456  CG  PHE C  30      59.228  -2.379   9.549  1.00 48.71           C  
ATOM    457  CD1 PHE C  30      60.424  -1.892  10.093  1.00 50.42           C  
ATOM    458  CE1 PHE C  30      61.506  -1.533   9.274  1.00 53.53           C  
ATOM    459  CZ  PHE C  30      61.382  -1.638   7.879  1.00 50.81           C  
ATOM    460  CD2 PHE C  30      59.096  -2.410   8.172  1.00 46.88           C  
ATOM    461  CE2 PHE C  30      60.161  -2.049   7.325  1.00 51.96           C  
ATOM    462  H   PHE C  30      57.878  -2.338  13.074  1.00 44.90           H  
ATOM    463  HA  PHE C  30      57.133  -1.030  10.474  1.00 45.07           H  
ATOM    464  HB2 PHE C  30      58.630  -3.513  11.226  1.00 51.14           H  
ATOM    465  HB3 PHE C  30      57.526  -3.596   9.832  1.00 51.14           H  
ATOM    466  HD1 PHE C  30      60.528  -1.854  11.153  1.00 50.42           H  
ATOM    467  HE1 PHE C  30      62.439  -1.233   9.727  1.00 53.53           H  
ATOM    468  HZ  PHE C  30      62.226  -1.438   7.237  1.00 50.81           H  
ATOM    469  HD2 PHE C  30      58.206  -2.839   7.735  1.00 46.88           H  
ATOM    470  HE2 PHE C  30      60.059  -2.148   6.253  1.00 51.96           H  
ATOM    471  N   LEU C  31      54.755  -1.828  10.855  1.00 51.62           N  
ATOM    472  CA  LEU C  31      53.391  -2.436  10.770  1.00 47.15           C  
ATOM    473  C   LEU C  31      53.092  -2.743   9.299  1.00 48.71           C  
ATOM    474  O   LEU C  31      53.273  -1.812   8.461  1.00 49.20           O  
ATOM    475  CB  LEU C  31      52.341  -1.476  11.335  1.00 48.94           C  
ATOM    476  CG  LEU C  31      52.741  -0.701  12.590  1.00 51.03           C  
ATOM    477  CD1 LEU C  31      51.866   0.532  12.752  1.00 53.19           C  
ATOM    478  CD2 LEU C  31      52.653  -1.578  13.827  1.00 48.53           C  
ATOM    479  H   LEU C  31      54.877  -0.872  10.554  1.00 51.62           H  
ATOM    480  HA  LEU C  31      53.357  -3.353  11.359  1.00 47.15           H  
ATOM    481  HB2 LEU C  31      52.102  -0.751  10.557  1.00 48.94           H  
ATOM    482  HB3 LEU C  31      51.451  -2.059  11.573  1.00 48.94           H  
ATOM    483  HG  LEU C  31      53.777  -0.383  12.474  1.00 51.03           H  
ATOM    484 HD12 LEU C  31      50.826   0.227  12.869  1.00 53.19           H  
ATOM    485 HD11 LEU C  31      51.962   1.165  11.870  1.00 53.19           H  
ATOM    486 HD13 LEU C  31      52.182   1.089  13.634  1.00 53.19           H  
ATOM    487 HD21 LEU C  31      51.624  -1.909  13.965  1.00 48.53           H  
ATOM    488 HD23 LEU C  31      52.971  -1.008  14.700  1.00 48.53           H  
ATOM    489 HD22 LEU C  31      53.300  -2.446  13.703  1.00 48.53           H  
ATOM    490  N   LEU C  32      52.710  -3.996   9.005  1.00 46.64           N  
ATOM    491  CA  LEU C  32      52.088  -4.431   7.731  1.00 47.67           C  
ATOM    492  C   LEU C  32      50.552  -4.459   7.892  1.00 53.26           C  
ATOM    493  O   LEU C  32      50.039  -5.089   8.839  1.00 58.61           O  
ATOM    494  CB  LEU C  32      52.653  -5.810   7.360  1.00 52.68           C  
ATOM    495  CG  LEU C  32      52.178  -6.438   6.040  1.00 47.16           C  
ATOM    496  CD1 LEU C  32      52.666  -5.648   4.841  1.00 47.12           C  
ATOM    497  CD2 LEU C  32      52.623  -7.894   5.917  1.00 46.87           C  
ATOM    498  H   LEU C  32      52.859  -4.702   9.711  1.00 46.64           H  
ATOM    499  HA  LEU C  32      52.320  -3.735   6.925  1.00 47.67           H  
ATOM    500  HB2 LEU C  32      53.738  -5.715   7.305  1.00 52.68           H  
ATOM    501  HB3 LEU C  32      52.389  -6.499   8.163  1.00 52.68           H  
ATOM    502  HG  LEU C  32      51.089  -6.410   6.053  1.00 47.16           H  
ATOM    503 HD12 LEU C  32      53.756  -5.666   4.812  1.00 47.12           H  
ATOM    504 HD11 LEU C  32      52.322  -4.617   4.921  1.00 47.12           H  
ATOM    505 HD13 LEU C  32      52.272  -6.093   3.927  1.00 47.12           H  
ATOM    506 HD21 LEU C  32      53.711  -7.942   5.902  1.00 46.87           H  
ATOM    507 HD23 LEU C  32      52.227  -8.318   4.994  1.00 46.87           H  
ATOM    508 HD22 LEU C  32      52.246  -8.462   6.768  1.00 46.87           H  
ATOM    509  N   THR C  33      49.838  -3.785   6.994  1.00 50.81           N  
ATOM    510  CA  THR C  33      48.419  -4.070   6.655  1.00 52.83           C  
ATOM    511  C   THR C  33      48.391  -4.745   5.275  1.00 47.91           C  
ATOM    512  O   THR C  33      49.451  -4.835   4.644  1.00 56.17           O  
ATOM    513  CB  THR C  33      47.619  -2.766   6.741  1.00 52.48           C  
ATOM    514  OG1 THR C  33      48.213  -1.890   5.790  1.00 59.59           O  
ATOM    515  CG2 THR C  33      47.669  -2.112   8.103  1.00 52.86           C  
ATOM    516  H   THR C  33      50.293  -3.025   6.508  1.00 50.81           H  
ATOM    517  HA  THR C  33      47.946  -4.758   7.355  1.00 52.83           H  
ATOM    518  HB  THR C  33      46.567  -2.979   6.550  1.00 52.48           H  
ATOM    519  HG1 THR C  33      49.131  -1.765   6.044  1.00 59.59           H  
ATOM    520 HG22 THR C  33      48.702  -1.873   8.354  1.00 52.86           H  
ATOM    521 HG21 THR C  33      47.263  -2.795   8.849  1.00 52.86           H  
ATOM    522 HG23 THR C  33      47.077  -1.197   8.089  1.00 52.86           H  
ATOM    523  N   VAL C  34      47.238  -5.166   4.765  1.00 52.51           N  
ATOM    524  CA  VAL C  34      47.143  -5.720   3.371  1.00 54.37           C  
ATOM    525  C   VAL C  34      47.382  -4.586   2.354  1.00 50.04           C  
ATOM    526  O   VAL C  34      47.472  -4.872   1.146  1.00 64.76           O  
ATOM    527  CB  VAL C  34      45.798  -6.432   3.075  1.00 48.88           C  
ATOM    528  CG1 VAL C  34      45.305  -7.340   4.204  1.00 48.09           C  
ATOM    529  CG2 VAL C  34      44.730  -5.429   2.712  1.00 48.04           C  
ATOM    530  H   VAL C  34      46.403  -5.113   5.330  1.00 52.51           H  
ATOM    531  HA  VAL C  34      47.914  -6.485   3.278  1.00 54.37           H  
ATOM    532  HB  VAL C  34      45.999  -7.087   2.227  1.00 48.88           H  
ATOM    533 HG12 VAL C  34      45.086  -6.738   5.086  1.00 48.09           H  
ATOM    534 HG11 VAL C  34      46.076  -8.072   4.446  1.00 48.09           H  
ATOM    535 HG13 VAL C  34      44.400  -7.858   3.885  1.00 48.09           H  
ATOM    536 HG21 VAL C  34      44.536  -4.779   3.565  1.00 48.04           H  
ATOM    537 HG23 VAL C  34      43.815  -5.955   2.440  1.00 48.04           H  
ATOM    538 HG22 VAL C  34      45.068  -4.829   1.867  1.00 48.04           H  
ATOM    539  N   HIS C  35      47.441  -3.333   2.786  1.00 42.65           N  
ATOM    540  CA  HIS C  35      47.514  -2.182   1.852  1.00 51.32           C  
ATOM    541  C   HIS C  35      48.743  -1.302   2.094  1.00 50.59           C  
ATOM    542  O   HIS C  35      49.042  -0.540   1.156  1.00 50.93           O  
ATOM    543  CB  HIS C  35      46.194  -1.402   1.913  1.00 59.87           C  
ATOM    544  CG  HIS C  35      45.091  -2.125   1.198  1.00 69.49           C  
ATOM    545  ND1 HIS C  35      45.116  -2.342  -0.191  1.00 63.11           N  
ATOM    546  CE1 HIS C  35      44.032  -2.995  -0.557  1.00 68.12           C  
ATOM    547  NE2 HIS C  35      43.299  -3.231   0.563  1.00 81.39           N  
ATOM    548  CD2 HIS C  35      43.944  -2.685   1.653  1.00 66.86           C  
ATOM    549  H   HIS C  35      47.436  -3.157   3.781  1.00 42.65           H  
ATOM    550  HA  HIS C  35      47.645  -2.559   0.838  1.00 51.32           H  
ATOM    551  HB2 HIS C  35      46.338  -0.427   1.446  1.00 59.87           H  
ATOM    552  HB3 HIS C  35      45.910  -1.267   2.956  1.00 59.87           H  
ATOM    553  HE1 HIS C  35      43.773  -3.289  -1.563  1.00 68.12           H  
ATOM    554  HE2 HIS C  35      42.420  -3.728   0.592  1.00 81.39           H  
ATOM    555  HD2 HIS C  35      43.600  -2.701   2.677  1.00 66.86           H  
ATOM    556  N   LYS C  36      49.420  -1.412   3.257  1.00 48.37           N  
ATOM    557  CA  LYS C  36      50.609  -0.579   3.624  1.00 54.81           C  
ATOM    558  C   LYS C  36      51.675  -1.388   4.414  1.00 49.20           C  
ATOM    559  O   LYS C  36      51.326  -2.228   5.282  1.00 47.46           O  
ATOM    560  CB  LYS C  36      50.166   0.673   4.401  1.00 52.40           C  
ATOM    561  CG  LYS C  36      49.673   1.853   3.578  1.00 58.03           C  
ATOM    562  CD  LYS C  36      50.787   2.589   2.850  1.00 72.08           C  
ATOM    563  CE  LYS C  36      50.495   4.058   2.577  1.00 77.61           C  
ATOM    564  NZ  LYS C  36      49.417   4.244   1.571  1.00 76.27           N1+
ATOM    565  H   LYS C  36      49.104  -2.102   3.923  1.00 48.37           H  
ATOM    566  HA  LYS C  36      51.087  -0.261   2.697  1.00 54.81           H  
ATOM    567  HB2 LYS C  36      49.358   0.377   5.070  1.00 52.40           H  
ATOM    568  HB3 LYS C  36      51.017   1.014   4.989  1.00 52.40           H  
ATOM    569  HG2 LYS C  36      48.961   1.486   2.839  1.00 58.03           H  
ATOM    570  HG3 LYS C  36      49.173   2.555   4.246  1.00 58.03           H  
ATOM    571  HD2 LYS C  36      50.957   2.092   1.896  1.00 72.08           H  
ATOM    572  HD3 LYS C  36      51.689   2.528   3.458  1.00 72.08           H  
ATOM    573  HE2 LYS C  36      51.405   4.533   2.207  1.00 77.61           H  
ATOM    574  HE3 LYS C  36      50.190   4.534   3.509  1.00 77.61           H  
ATOM    575  HZ1 LYS C  36      49.689   3.807   0.702  1.00 76.27           H  
ATOM    576  HZ3 LYS C  36      49.266   5.231   1.418  1.00 76.27           H  
ATOM    577  HZ2 LYS C  36      48.565   3.821   1.909  1.00 76.27           H  
ATOM    578  N   LEU C  37      52.949  -1.139   4.096  1.00 45.56           N  
ATOM    579  CA  LEU C  37      54.149  -1.514   4.879  1.00 46.12           C  
ATOM    580  C   LEU C  37      54.714  -0.189   5.343  1.00 50.78           C  
ATOM    581  O   LEU C  37      55.135   0.580   4.473  1.00 49.04           O  
ATOM    582  CB  LEU C  37      55.177  -2.264   4.015  1.00 48.34           C  
ATOM    583  CG  LEU C  37      56.532  -2.526   4.684  1.00 41.33           C  
ATOM    584  CD1 LEU C  37      56.340  -3.086   6.053  1.00 45.89           C  
ATOM    585  CD2 LEU C  37      57.397  -3.482   3.867  1.00 45.59           C  
ATOM    586  H   LEU C  37      53.110  -0.643   3.231  1.00 45.56           H  
ATOM    587  HA  LEU C  37      53.906  -2.187   5.701  1.00 46.12           H  
ATOM    588  HB2 LEU C  37      54.746  -3.227   3.740  1.00 48.34           H  
ATOM    589  HB3 LEU C  37      55.355  -1.675   3.116  1.00 48.34           H  
ATOM    590  HG  LEU C  37      57.046  -1.567   4.746  1.00 41.33           H  
ATOM    591 HD12 LEU C  37      55.825  -4.044   5.985  1.00 45.89           H  
ATOM    592 HD11 LEU C  37      55.743  -2.394   6.648  1.00 45.89           H  
ATOM    593 HD13 LEU C  37      57.311  -3.228   6.527  1.00 45.89           H  
ATOM    594 HD21 LEU C  37      56.900  -4.449   3.793  1.00 45.59           H  
ATOM    595 HD23 LEU C  37      58.363  -3.607   4.357  1.00 45.59           H  
ATOM    596 HD22 LEU C  37      57.547  -3.073   2.868  1.00 45.59           H  
ATOM    597  N   SER C  38      54.610   0.094   6.639  1.00 54.45           N  
ATOM    598  CA  SER C  38      54.851   1.440   7.214  1.00 53.96           C  
ATOM    599  C   SER C  38      55.903   1.315   8.310  1.00 55.29           C  
ATOM    600  O   SER C  38      56.001   0.227   8.953  1.00 53.82           O  
ATOM    601  CB  SER C  38      53.555   2.069   7.697  1.00 54.68           C  
ATOM    602  OG  SER C  38      52.499   1.111   7.752  1.00 66.55           O  
ATOM    603  H   SER C  38      54.351  -0.652   7.269  1.00 54.45           H  
ATOM    604  HA  SER C  38      55.233   2.117   6.451  1.00 53.96           H  
ATOM    605  HB2 SER C  38      53.272   2.869   7.013  1.00 54.68           H  
ATOM    606  HB3 SER C  38      53.711   2.481   8.694  1.00 54.68           H  
ATOM    607  HG  SER C  38      52.858   0.266   7.469  1.00 66.55           H  
ATOM    608  N   TYR C  39      56.706   2.358   8.528  1.00 52.93           N  
ATOM    609  CA  TYR C  39      57.791   2.328   9.508  1.00 53.46           C  
ATOM    610  C   TYR C  39      57.910   3.622  10.325  1.00 57.62           C  
ATOM    611  O   TYR C  39      57.694   4.732   9.829  1.00 64.88           O  
ATOM    612  CB  TYR C  39      59.106   1.900   8.842  1.00 47.60           C  
ATOM    613  CG  TYR C  39      59.425   2.550   7.506  1.00 47.10           C  
ATOM    614  CD1 TYR C  39      59.290   1.809   6.314  1.00 47.71           C  
ATOM    615  CE1 TYR C  39      59.654   2.378   5.078  1.00 53.40           C  
ATOM    616  CZ  TYR C  39      60.183   3.685   5.038  1.00 50.95           C  
ATOM    617  OH  TYR C  39      60.584   4.238   3.865  1.00 48.04           O  
ATOM    618  CE2 TYR C  39      60.321   4.425   6.231  1.00 48.03           C  
ATOM    619  CD2 TYR C  39      59.905   3.873   7.458  1.00 50.17           C  
ATOM    620  H   TYR C  39      56.590   3.205   7.982  1.00 52.93           H  
ATOM    621  HA  TYR C  39      57.549   1.549  10.226  1.00 53.46           H  
ATOM    622  HB2 TYR C  39      59.930   2.084   9.532  1.00 47.60           H  
ATOM    623  HB3 TYR C  39      59.062   0.820   8.694  1.00 47.60           H  
ATOM    624  HD1 TYR C  39      58.906   0.797   6.349  1.00 47.71           H  
ATOM    625  HE1 TYR C  39      59.540   1.812   4.165  1.00 53.40           H  
ATOM    626  HH  TYR C  39      60.387   3.693   3.095  1.00 48.04           H  
ATOM    627  HE2 TYR C  39      60.713   5.432   6.184  1.00 48.03           H  
ATOM    628  HD2 TYR C  39      59.989   4.451   8.367  1.00 50.17           H  
ATOM    629  N   TYR C  40      58.223   3.453  11.613  1.00 55.24           N  
ATOM    630  CA  TYR C  40      58.098   4.468  12.664  1.00 54.91           C  
ATOM    631  C   TYR C  40      59.332   4.441  13.564  1.00 57.91           C  
ATOM    632  O   TYR C  40      59.896   3.384  13.864  1.00 56.18           O  
ATOM    633  CB  TYR C  40      56.825   4.239  13.518  1.00 55.51           C  
ATOM    634  CG  TYR C  40      55.536   4.132  12.729  1.00 57.66           C  
ATOM    635  CD1 TYR C  40      55.260   3.009  11.967  1.00 62.63           C  
ATOM    636  CE1 TYR C  40      54.091   2.907  11.225  1.00 58.44           C  
ATOM    637  CZ  TYR C  40      53.181   3.945  11.235  1.00 55.68           C  
ATOM    638  OH  TYR C  40      52.034   3.871  10.513  1.00 67.93           O  
ATOM    639  CE2 TYR C  40      53.435   5.071  11.994  1.00 56.66           C  
ATOM    640  CD2 TYR C  40      54.605   5.159  12.727  1.00 58.21           C  
ATOM    641  H   TYR C  40      58.414   2.504  11.922  1.00 55.24           H  
ATOM    642  HA  TYR C  40      58.028   5.453  12.205  1.00 54.91           H  
ATOM    643  HB2 TYR C  40      56.948   3.301  14.067  1.00 55.51           H  
ATOM    644  HB3 TYR C  40      56.682   5.052  14.249  1.00 55.51           H  
ATOM    645  HD1 TYR C  40      55.970   2.195  11.949  1.00 62.63           H  
ATOM    646  HE1 TYR C  40      53.895   2.019  10.642  1.00 58.44           H  
ATOM    647  HH  TYR C  40      51.923   3.061  10.009  1.00 67.93           H  
ATOM    648  HE2 TYR C  40      52.721   5.881  12.015  1.00 56.66           H  
ATOM    649  HD2 TYR C  40      54.797   6.047  13.311  1.00 58.21           H  
ATOM    650  N   GLU C  41      59.712   5.614  14.055  1.00 60.69           N  
ATOM    651  CA  GLU C  41      60.534   5.732  15.262  1.00 59.80           C  
ATOM    652  C   GLU C  41      59.810   5.059  16.409  1.00 56.74           C  
ATOM    653  O   GLU C  41      58.579   5.219  16.489  1.00 52.42           O  
ATOM    654  CB  GLU C  41      60.731   7.221  15.521  1.00 66.02           C  
ATOM    655  CG  GLU C  41      61.664   7.715  16.649  1.00 69.12           C  
ATOM    656  CD  GLU C  41      62.225   8.999  16.008  1.00 72.33           C  
ATOM    657  OE1 GLU C  41      61.462   9.992  15.892  1.00 61.94           O  
ATOM    658  OE2 GLU C  41      63.245   8.843  15.279  1.00 80.53           O1-
ATOM    659  H   GLU C  41      59.147   6.418  13.802  1.00 60.69           H  
ATOM    660  HA  GLU C  41      61.493   5.246  15.110  1.00 59.80           H  
ATOM    661  HB2 GLU C  41      61.147   7.548  14.572  1.00 66.02           H  
ATOM    662  HB3 GLU C  41      59.772   7.728  15.615  1.00 66.02           H  
ATOM    663  HG2 GLU C  41      62.464   6.982  16.777  1.00 69.12           H  
ATOM    664  HG3 GLU C  41      61.125   7.820  17.611  1.00 69.12           H  
ATOM    665  N   TYR C  42      60.506   4.239  17.193  1.00 49.81           N  
ATOM    666  CA  TYR C  42      59.909   3.589  18.387  1.00 56.07           C  
ATOM    667  C   TYR C  42      60.003   4.520  19.611  1.00 52.80           C  
ATOM    668  O   TYR C  42      61.039   5.174  19.850  1.00 49.49           O  
ATOM    669  CB  TYR C  42      60.552   2.221  18.645  1.00 58.15           C  
ATOM    670  CG  TYR C  42      59.727   1.347  19.559  1.00 47.65           C  
ATOM    671  CD1 TYR C  42      58.483   0.910  19.158  1.00 50.27           C  
ATOM    672  CE1 TYR C  42      57.713   0.102  19.957  1.00 46.48           C  
ATOM    673  CZ  TYR C  42      58.164  -0.235  21.211  1.00 44.35           C  
ATOM    674  OH  TYR C  42      57.369  -1.003  22.003  1.00 51.74           O  
ATOM    675  CE2 TYR C  42      59.409   0.176  21.628  1.00 43.45           C  
ATOM    676  CD2 TYR C  42      60.173   0.973  20.806  1.00 41.38           C  
ATOM    677  H   TYR C  42      61.473   4.053  16.968  1.00 49.81           H  
ATOM    678  HA  TYR C  42      58.851   3.409  18.197  1.00 56.07           H  
ATOM    679  HB2 TYR C  42      60.674   1.709  17.690  1.00 58.15           H  
ATOM    680  HB3 TYR C  42      61.530   2.377  19.101  1.00 58.15           H  
ATOM    681  HD1 TYR C  42      58.106   1.210  18.192  1.00 50.27           H  
ATOM    682  HE1 TYR C  42      56.760  -0.264  19.604  1.00 46.48           H  
ATOM    683  HH  TYR C  42      56.520  -1.237  21.621  1.00 51.74           H  
ATOM    684  HE2 TYR C  42      59.784  -0.124  22.595  1.00 43.45           H  
ATOM    685  HD2 TYR C  42      61.141   1.310  21.146  1.00 41.38           H  
ATOM    686  N   ASP C  43      58.907   4.607  20.365  1.00 63.13           N  
ATOM    687  CA  ASP C  43      58.854   5.242  21.713  1.00 61.05           C  
ATOM    688  C   ASP C  43      58.973   4.107  22.735  1.00 54.51           C  
ATOM    689  O   ASP C  43      57.941   3.567  23.194  1.00 53.19           O  
ATOM    690  CB  ASP C  43      57.595   6.100  21.896  1.00 68.31           C  
ATOM    691  CG  ASP C  43      57.766   7.273  22.858  1.00 79.54           C  
ATOM    692  OD1 ASP C  43      58.546   7.135  23.839  1.00 84.11           O  
ATOM    693  OD2 ASP C  43      57.124   8.329  22.607  1.00 85.15           O1-
ATOM    694  H   ASP C  43      58.052   4.216  19.997  1.00 63.13           H  
ATOM    695  HA  ASP C  43      59.674   5.947  21.850  1.00 61.05           H  
ATOM    696  HB2 ASP C  43      56.799   5.460  22.277  1.00 68.31           H  
ATOM    697  HB3 ASP C  43      57.308   6.496  20.922  1.00 68.31           H  
ATOM    698  N   PHE C  44      60.202   3.689  23.000  1.00 46.89           N  
ATOM    699  CA  PHE C  44      60.506   2.609  23.953  1.00 51.27           C  
ATOM    700  C   PHE C  44      59.854   2.982  25.287  1.00 65.54           C  
ATOM    701  O   PHE C  44      59.045   2.162  25.831  1.00 65.71           O  
ATOM    702  CB  PHE C  44      62.015   2.428  24.021  1.00 50.42           C  
ATOM    703  CG  PHE C  44      62.492   1.493  25.093  1.00 53.58           C  
ATOM    704  CD1 PHE C  44      62.603   0.140  24.847  1.00 54.80           C  
ATOM    705  CE1 PHE C  44      63.069  -0.720  25.827  1.00 56.61           C  
ATOM    706  CZ  PHE C  44      63.425  -0.229  27.061  1.00 57.99           C  
ATOM    707  CD2 PHE C  44      62.849   1.979  26.342  1.00 56.61           C  
ATOM    708  CE2 PHE C  44      63.314   1.118  27.322  1.00 60.75           C  
ATOM    709  H   PHE C  44      60.972   4.136  22.522  1.00 46.89           H  
ATOM    710  HA  PHE C  44      60.102   1.643  23.650  1.00 51.27           H  
ATOM    711  HB2 PHE C  44      62.353   2.041  23.059  1.00 50.42           H  
ATOM    712  HB3 PHE C  44      62.466   3.405  24.198  1.00 50.42           H  
ATOM    713  HD1 PHE C  44      62.325  -0.252  23.880  1.00 54.80           H  
ATOM    714  HE1 PHE C  44      63.151  -1.777  25.622  1.00 56.61           H  
ATOM    715  HZ  PHE C  44      63.792  -0.900  27.824  1.00 57.99           H  
ATOM    716  HD2 PHE C  44      62.764   3.035  26.552  1.00 56.61           H  
ATOM    717  HE2 PHE C  44      63.590   1.505  28.292  1.00 60.75           H  
ATOM    718  N   GLU C  45      60.144   4.199  25.765  1.00 64.17           N  
ATOM    719  CA  GLU C  45      59.824   4.607  27.155  1.00 67.41           C  
ATOM    720  C   GLU C  45      58.328   4.373  27.356  1.00 61.36           C  
ATOM    721  O   GLU C  45      57.993   3.602  28.276  1.00 65.34           O  
ATOM    722  CB  GLU C  45      60.289   6.034  27.444  1.00 70.82           C  
ATOM    723  CG  GLU C  45      61.027   6.162  28.766  1.00 77.62           C  
ATOM    724  CD  GLU C  45      62.496   5.778  28.738  1.00 76.08           C  
ATOM    725  OE1 GLU C  45      62.830   4.716  29.305  1.00 81.01           O  
ATOM    726  OE2 GLU C  45      63.306   6.550  28.170  1.00 75.44           O1-
ATOM    727  H   GLU C  45      60.598   4.865  25.156  1.00 64.17           H  
ATOM    728  HA  GLU C  45      60.368   4.008  27.885  1.00 67.41           H  
ATOM    729  HB2 GLU C  45      60.955   6.352  26.642  1.00 70.82           H  
ATOM    730  HB3 GLU C  45      59.415   6.686  27.470  1.00 70.82           H  
ATOM    731  HG2 GLU C  45      60.527   5.521  29.493  1.00 77.62           H  
ATOM    732  HG3 GLU C  45      60.958   7.201  29.090  1.00 77.62           H  
ATOM    733  N   ARG C  46      57.515   4.880  26.425  1.00 58.43           N  
ATOM    734  CA  ARG C  46      56.021   4.878  26.448  1.00 61.11           C  
ATOM    735  C   ARG C  46      55.452   3.569  25.891  1.00 52.83           C  
ATOM    736  O   ARG C  46      54.228   3.374  25.976  1.00 50.00           O  
ATOM    737  CB  ARG C  46      55.499   6.070  25.637  1.00 69.58           C  
ATOM    738  CG  ARG C  46      55.900   7.418  26.228  1.00 82.31           C  
ATOM    739  CD  ARG C  46      54.719   8.302  26.605  1.00 86.17           C  
ATOM    740  NE  ARG C  46      55.065   9.709  26.427  1.00 97.84           N  
ATOM    741  CZ  ARG C  46      54.419  10.579  25.652  1.00108.87           C  
ATOM    742  NH2 ARG C  46      54.862  11.823  25.576  1.00117.26           N1+
ATOM    743  NH1 ARG C  46      53.338  10.221  24.970  1.00107.36           N  
ATOM    744  H   ARG C  46      57.955   5.309  25.624  1.00 58.43           H  
ATOM    745  HA  ARG C  46      55.692   4.964  27.484  1.00 61.11           H  
ATOM    746  HB2 ARG C  46      55.898   6.002  24.625  1.00 69.58           H  
ATOM    747  HB3 ARG C  46      54.411   6.016  25.603  1.00 69.58           H  
ATOM    748  HG2 ARG C  46      56.504   7.949  25.492  1.00 82.31           H  
ATOM    749  HG3 ARG C  46      56.493   7.237  27.124  1.00 82.31           H  
ATOM    750  HD2 ARG C  46      54.455   8.125  27.647  1.00 86.17           H  
ATOM    751  HD3 ARG C  46      53.868   8.057  25.968  1.00 86.17           H  
ATOM    752  HE  ARG C  46      55.866  10.053  26.937  1.00 97.84           H  
ATOM    753 HH21 ARG C  46      55.679  12.101  26.102  1.00117.26           H  
ATOM    754 HH22 ARG C  46      54.384  12.495  24.994  1.00117.26           H  
ATOM    755 HH11 ARG C  46      52.998   9.272  25.026  1.00107.36           H  
ATOM    756 HH12 ARG C  46      52.857  10.898  24.396  1.00107.36           H  
ATOM    757  N   GLY C  47      56.315   2.714  25.348  1.00 54.65           N  
ATOM    758  CA  GLY C  47      55.990   1.382  24.811  1.00 58.07           C  
ATOM    759  C   GLY C  47      55.006   1.455  23.665  1.00 56.67           C  
ATOM    760  O   GLY C  47      54.021   0.691  23.708  1.00 53.95           O  
ATOM    761  H   GLY C  47      57.281   3.006  25.299  1.00 54.65           H  
ATOM    762  HA2 GLY C  47      56.908   0.912  24.457  1.00 58.07           H  
ATOM    763  HA3 GLY C  47      55.557   0.778  25.609  1.00 58.07           H  
ATOM    764  N   ARG C  48      55.258   2.313  22.667  1.00 55.55           N  
ATOM    765  CA  ARG C  48      54.358   2.443  21.489  1.00 66.15           C  
ATOM    766  C   ARG C  48      55.068   3.093  20.301  1.00 60.00           C  
ATOM    767  O   ARG C  48      56.197   3.584  20.470  1.00 53.28           O  
ATOM    768  CB  ARG C  48      53.121   3.269  21.857  1.00 82.70           C  
ATOM    769  CG  ARG C  48      53.248   4.766  21.597  1.00 90.43           C  
ATOM    770  CD  ARG C  48      51.961   5.504  21.920  1.00102.21           C  
ATOM    771  NE  ARG C  48      51.717   5.493  23.360  1.00106.57           N  
ATOM    772  CZ  ARG C  48      51.515   6.563  24.132  1.00103.50           C  
ATOM    773  NH2 ARG C  48      51.332   6.381  25.430  1.00105.95           N1+
ATOM    774  NH1 ARG C  48      51.483   7.790  23.628  1.00 85.38           N  
ATOM    775  H   ARG C  48      56.086   2.889  22.716  1.00 55.55           H  
ATOM    776  HA  ARG C  48      54.058   1.436  21.198  1.00 66.15           H  
ATOM    777  HB2 ARG C  48      52.279   2.894  21.274  1.00 82.70           H  
ATOM    778  HB3 ARG C  48      52.921   3.125  22.918  1.00 82.70           H  
ATOM    779  HG2 ARG C  48      53.491   4.922  20.546  1.00 90.43           H  
ATOM    780  HG3 ARG C  48      54.050   5.165  22.218  1.00 90.43           H  
ATOM    781  HD2 ARG C  48      51.129   5.017  21.411  1.00102.21           H  
ATOM    782  HD3 ARG C  48      52.043   6.536  21.578  1.00102.21           H  
ATOM    783  HE  ARG C  48      51.699   4.591  23.814  1.00106.57           H  
ATOM    784 HH21 ARG C  48      51.347   5.447  25.816  1.00105.95           H  
ATOM    785 HH22 ARG C  48      51.177   7.175  26.035  1.00105.95           H  
ATOM    786 HH11 ARG C  48      51.622   7.933  22.637  1.00 85.38           H  
ATOM    787 HH12 ARG C  48      51.319   8.581  24.234  1.00 85.38           H  
ATOM    788  N   ARG C  49      54.385   3.152  19.153  1.00 57.63           N  
ATOM    789  CA  ARG C  49      54.933   3.765  17.907  1.00 64.71           C  
ATOM    790  C   ARG C  49      55.070   5.292  18.070  1.00 67.13           C  
ATOM    791  O   ARG C  49      54.206   5.913  18.720  1.00 74.46           O  
ATOM    792  CB  ARG C  49      54.091   3.368  16.691  1.00 63.73           C  
ATOM    793  CG  ARG C  49      52.596   3.647  16.792  1.00 71.26           C  
ATOM    794  CD  ARG C  49      52.098   3.966  15.388  1.00 83.77           C  
ATOM    795  NE  ARG C  49      50.688   3.828  15.030  1.00 79.58           N  
ATOM    796  CZ  ARG C  49      50.009   2.688  15.010  1.00 76.99           C  
ATOM    797  NH2 ARG C  49      48.752   2.689  14.602  1.00 80.59           N1+
ATOM    798  NH1 ARG C  49      50.561   1.562  15.434  1.00 72.70           N  
ATOM    799  H   ARG C  49      53.453   2.764  19.127  1.00 57.63           H  
ATOM    800  HA  ARG C  49      55.936   3.376  17.729  1.00 64.71           H  
ATOM    801  HB2 ARG C  49      54.474   3.913  15.828  1.00 63.73           H  
ATOM    802  HB3 ARG C  49      54.221   2.297  16.531  1.00 63.73           H  
ATOM    803  HG2 ARG C  49      52.419   4.495  17.452  1.00 71.26           H  
ATOM    804  HG3 ARG C  49      52.079   2.770  17.180  1.00 71.26           H  
ATOM    805  HD2 ARG C  49      52.653   3.318  14.709  1.00 83.77           H  
ATOM    806  HD3 ARG C  49      52.364   5.005  15.196  1.00 83.77           H  
ATOM    807  HE  ARG C  49      50.190   4.669  14.776  1.00 79.58           H  
ATOM    808 HH21 ARG C  49      48.317   3.552  14.309  1.00 80.59           H  
ATOM    809 HH22 ARG C  49      48.227   1.826  14.584  1.00 80.59           H  
ATOM    810 HH11 ARG C  49      51.522   1.557  15.747  1.00 72.70           H  
ATOM    811 HH12 ARG C  49      50.022   0.708  15.445  1.00 72.70           H  
ATOM    812  N   GLY C  50      56.146   5.868  17.520  1.00 67.96           N  
ATOM    813  CA  GLY C  50      56.417   7.321  17.498  1.00 72.64           C  
ATOM    814  C   GLY C  50      56.113   7.953  16.139  1.00 70.07           C  
ATOM    815  O   GLY C  50      55.099   7.579  15.515  1.00 67.19           O  
ATOM    816  H   GLY C  50      56.827   5.261  17.086  1.00 67.96           H  
ATOM    817  HA2 GLY C  50      55.798   7.803  18.254  1.00 72.64           H  
ATOM    818  HA3 GLY C  50      57.469   7.484  17.731  1.00 72.64           H  
ATOM    819  N   SER C  51      56.925   8.914  15.689  1.00 67.86           N  
ATOM    820  CA  SER C  51      56.752   9.561  14.358  1.00 67.72           C  
ATOM    821  C   SER C  51      56.752   8.510  13.255  1.00 62.90           C  
ATOM    822  O   SER C  51      57.743   7.786  13.107  1.00 57.34           O  
ATOM    823  CB  SER C  51      57.856  10.563  14.031  1.00 66.45           C  
ATOM    824  OG  SER C  51      57.745  11.757  14.791  1.00 67.20           O  
ATOM    825  H   SER C  51      57.689   9.216  16.277  1.00 67.86           H  
ATOM    826  HA  SER C  51      55.821  10.128  14.375  1.00 67.72           H  
ATOM    827  HB2 SER C  51      57.807  10.822  12.972  1.00 66.45           H  
ATOM    828  HB3 SER C  51      58.813  10.094  14.245  1.00 66.45           H  
ATOM    829  HG  SER C  51      57.813  11.517  15.719  1.00 67.20           H  
ATOM    830  N   LYS C  52      55.730   8.525  12.392  1.00 64.89           N  
ATOM    831  CA  LYS C  52      55.818   7.870  11.065  1.00 62.79           C  
ATOM    832  C   LYS C  52      57.022   8.438  10.302  1.00 63.05           C  
ATOM    833  O   LYS C  52      57.102   9.649  10.118  1.00 66.35           O  
ATOM    834  CB  LYS C  52      54.500   8.076  10.290  1.00 59.95           C  
ATOM    835  CG  LYS C  52      54.361   7.266   9.011  1.00 63.42           C  
ATOM    836  CD  LYS C  52      52.919   7.187   8.569  1.00 61.69           C  
ATOM    837  CE  LYS C  52      52.766   6.452   7.264  1.00 66.88           C  
ATOM    838  NZ  LYS C  52      51.455   5.779   7.210  1.00 68.59           N1+
ATOM    839  H   LYS C  52      54.894   9.040  12.630  1.00 64.89           H  
ATOM    840  HA  LYS C  52      55.983   6.801  11.207  1.00 62.79           H  
ATOM    841  HB2 LYS C  52      53.678   7.803  10.951  1.00 59.95           H  
ATOM    842  HB3 LYS C  52      54.420   9.131  10.029  1.00 59.95           H  
ATOM    843  HG2 LYS C  52      54.949   7.740   8.225  1.00 63.42           H  
ATOM    844  HG3 LYS C  52      54.735   6.258   9.187  1.00 63.42           H  
ATOM    845  HD2 LYS C  52      52.532   8.199   8.450  1.00 61.69           H  
ATOM    846  HD3 LYS C  52      52.344   6.667   9.336  1.00 61.69           H  
ATOM    847  HE2 LYS C  52      53.557   5.707   7.176  1.00 66.88           H  
ATOM    848  HE3 LYS C  52      52.841   7.161   6.440  1.00 66.88           H  
ATOM    849  HZ1 LYS C  52      51.383   5.120   7.973  1.00 68.59           H  
ATOM    850  HZ3 LYS C  52      51.365   5.288   6.332  1.00 68.59           H  
ATOM    851  HZ2 LYS C  52      50.720   6.467   7.288  1.00 68.59           H  
ATOM    852  N   LYS C  53      57.965   7.579   9.900  1.00 67.35           N  
ATOM    853  CA  LYS C  53      59.165   7.948   9.116  1.00 73.93           C  
ATOM    854  C   LYS C  53      59.069   7.526   7.650  1.00 65.87           C  
ATOM    855  O   LYS C  53      59.918   7.908   6.853  1.00 65.71           O  
ATOM    856  CB  LYS C  53      60.444   7.381   9.755  1.00 75.60           C  
ATOM    857  CG  LYS C  53      60.695   7.817  11.202  1.00 84.79           C  
ATOM    858  CD  LYS C  53      60.814   9.335  11.423  1.00 84.18           C  
ATOM    859  CE  LYS C  53      61.132   9.517  12.907  1.00 86.19           C  
ATOM    860  NZ  LYS C  53      61.272  10.918  13.366  1.00 90.20           N1+
ATOM    861  H   LYS C  53      57.828   6.597  10.120  1.00 67.35           H  
ATOM    862  HA  LYS C  53      59.252   9.036   9.084  1.00 73.93           H  
ATOM    863  HB2 LYS C  53      60.395   6.292   9.735  1.00 75.60           H  
ATOM    864  HB3 LYS C  53      61.304   7.686   9.156  1.00 75.60           H  
ATOM    865  HG2 LYS C  53      59.898   7.423  11.829  1.00 84.79           H  
ATOM    866  HG3 LYS C  53      61.620   7.344  11.525  1.00 84.79           H  
ATOM    867  HD2 LYS C  53      59.870   9.826  11.180  1.00 84.18           H  
ATOM    868  HD3 LYS C  53      61.619   9.740  10.807  1.00 84.18           H  
ATOM    869  HE2 LYS C  53      62.054   8.978  13.141  1.00 86.19           H  
ATOM    870  HE3 LYS C  53      60.332   9.041  13.479  1.00 86.19           H  
ATOM    871  HZ1 LYS C  53      62.049  11.384  12.928  1.00 90.20           H  
ATOM    872  HZ3 LYS C  53      61.462  10.869  14.377  1.00 90.20           H  
ATOM    873  HZ2 LYS C  53      60.420  11.446  13.245  1.00 90.20           H  
ATOM    874  N   GLY C  54      58.051   6.745   7.293  1.00 58.21           N  
ATOM    875  CA  GLY C  54      57.726   6.430   5.908  1.00 60.43           C  
ATOM    876  C   GLY C  54      56.702   5.310   5.762  1.00 59.16           C  
ATOM    877  O   GLY C  54      56.070   4.859   6.725  1.00 58.62           O  
ATOM    878  H   GLY C  54      57.460   6.361   8.016  1.00 58.21           H  
ATOM    879  HA2 GLY C  54      57.323   7.324   5.430  1.00 60.43           H  
ATOM    880  HA3 GLY C  54      58.628   6.157   5.362  1.00 60.43           H  
ATOM    881  N   SER C  55      56.447   4.970   4.504  1.00 56.77           N  
ATOM    882  CA  SER C  55      55.386   4.073   4.056  1.00 51.17           C  
ATOM    883  C   SER C  55      55.687   3.608   2.631  1.00 48.90           C  
ATOM    884  O   SER C  55      56.328   4.329   1.872  1.00 50.43           O  
ATOM    885  CB  SER C  55      54.051   4.792   4.133  1.00 61.71           C  
ATOM    886  OG  SER C  55      53.050   3.910   4.620  1.00 68.74           O  
ATOM    887  H   SER C  55      57.015   5.376   3.768  1.00 56.77           H  
ATOM    888  HA  SER C  55      55.286   3.213   4.700  1.00 51.17           H  
ATOM    889  HB2 SER C  55      53.769   5.147   3.142  1.00 61.71           H  
ATOM    890  HB3 SER C  55      54.143   5.642   4.810  1.00 61.71           H  
ATOM    891  HG  SER C  55      52.990   3.174   4.007  1.00 68.74           H  
ATOM    892  N   ILE C  56      55.211   2.417   2.289  1.00 55.65           N  
ATOM    893  CA  ILE C  56      55.373   1.757   0.983  1.00 54.61           C  
ATOM    894  C   ILE C  56      54.043   1.082   0.696  1.00 54.34           C  
ATOM    895  O   ILE C  56      53.547   0.402   1.610  1.00 54.85           O  
ATOM    896  CB  ILE C  56      56.508   0.702   1.026  1.00 54.00           C  
ATOM    897  CG1 ILE C  56      57.897   1.368   1.078  1.00 55.99           C  
ATOM    898  CG2 ILE C  56      56.404  -0.268  -0.171  1.00 51.95           C  
ATOM    899  CD1 ILE C  56      59.010   0.401   1.496  1.00 63.80           C  
ATOM    900  H   ILE C  56      54.668   1.911   2.986  1.00 55.65           H  
ATOM    901  HA  ILE C  56      55.581   2.493   0.204  1.00 54.61           H  
ATOM    902  HB  ILE C  56      56.390   0.114   1.935  1.00 54.00           H  
ATOM    903 HG12 ILE C  56      58.133   1.799   0.104  1.00 55.99           H  
ATOM    904 HG13 ILE C  56      57.891   2.174   1.809  1.00 55.99           H  
ATOM    905 HG22 ILE C  56      56.545   0.272  -1.108  1.00 51.95           H  
ATOM    906 HG21 ILE C  56      55.422  -0.751  -0.178  1.00 51.95           H  
ATOM    907 HG23 ILE C  56      57.155  -1.053  -0.099  1.00 51.95           H  
ATOM    908 HD12 ILE C  56      59.099  -0.422   0.789  1.00 63.80           H  
ATOM    909 HD11 ILE C  56      58.803   0.003   2.490  1.00 63.80           H  
ATOM    910 HD13 ILE C  56      59.951   0.948   1.514  1.00 63.80           H  
ATOM    911  N   ASP C  57      53.459   1.341  -0.466  1.00 58.93           N  
ATOM    912  CA  ASP C  57      52.104   0.833  -0.780  1.00 60.20           C  
ATOM    913  C   ASP C  57      52.293  -0.563  -1.366  1.00 51.95           C  
ATOM    914  O   ASP C  57      53.107  -0.734  -2.325  1.00 50.41           O  
ATOM    915  CB  ASP C  57      51.323   1.876  -1.570  1.00 68.68           C  
ATOM    916  CG  ASP C  57      51.220   3.170  -0.775  1.00 80.42           C  
ATOM    917  OD1 ASP C  57      52.174   3.471  -0.013  1.00 93.42           O  
ATOM    918  OD2 ASP C  57      50.178   3.851  -0.887  1.00100.81           O1-
ATOM    919  H   ASP C  57      53.949   1.898  -1.152  1.00 58.93           H  
ATOM    920  HA  ASP C  57      51.448   0.693   0.080  1.00 60.20           H  
ATOM    921  HB2 ASP C  57      50.321   1.498  -1.773  1.00 68.68           H  
ATOM    922  HB3 ASP C  57      51.835   2.072  -2.512  1.00 68.68           H  
ATOM    923  N   VAL C  58      51.632  -1.523  -0.724  1.00 45.59           N  
ATOM    924  CA  VAL C  58      51.750  -2.981  -0.992  1.00 43.72           C  
ATOM    925  C   VAL C  58      51.590  -3.256  -2.497  1.00 46.55           C  
ATOM    926  O   VAL C  58      52.282  -4.150  -2.959  1.00 44.45           O  
ATOM    927  CB  VAL C  58      50.763  -3.748  -0.084  1.00 45.99           C  
ATOM    928  CG1 VAL C  58      50.632  -5.211  -0.462  1.00 48.65           C  
ATOM    929  CG2 VAL C  58      51.186  -3.636   1.380  1.00 49.56           C  
ATOM    930  H   VAL C  58      50.996  -1.237   0.006  1.00 45.59           H  
ATOM    931  HA  VAL C  58      52.744  -3.349  -0.737  1.00 43.72           H  
ATOM    932  HB  VAL C  58      49.787  -3.284  -0.226  1.00 45.99           H  
ATOM    933 HG12 VAL C  58      51.594  -5.708  -0.331  1.00 48.65           H  
ATOM    934 HG11 VAL C  58      50.322  -5.290  -1.504  1.00 48.65           H  
ATOM    935 HG13 VAL C  58      49.888  -5.686   0.176  1.00 48.65           H  
ATOM    936 HG21 VAL C  58      52.162  -4.103   1.513  1.00 49.56           H  
ATOM    937 HG23 VAL C  58      50.453  -4.141   2.010  1.00 49.56           H  
ATOM    938 HG22 VAL C  58      51.245  -2.585   1.662  1.00 49.56           H  
ATOM    939  N   GLU C  59      50.784  -2.477  -3.244  1.00 54.38           N  
ATOM    940  CA  GLU C  59      50.446  -2.676  -4.696  1.00 62.19           C  
ATOM    941  C   GLU C  59      51.669  -2.417  -5.608  1.00 59.15           C  
ATOM    942  O   GLU C  59      51.676  -2.965  -6.755  1.00 53.86           O  
ATOM    943  CB  GLU C  59      49.243  -1.808  -5.122  1.00 69.29           C  
ATOM    944  CG  GLU C  59      49.539  -0.307  -5.150  1.00 85.50           C  
ATOM    945  CD  GLU C  59      48.406   0.672  -5.468  1.00 95.50           C  
ATOM    946  OE1 GLU C  59      47.682   0.453  -6.464  1.00102.64           O  
ATOM    947  OE2 GLU C  59      48.282   1.692  -4.739  1.00 92.96           O1-
ATOM    948  H   GLU C  59      50.366  -1.682  -2.783  1.00 54.38           H  
ATOM    949  HA  GLU C  59      50.161  -3.721  -4.817  1.00 62.19           H  
ATOM    950  HB2 GLU C  59      48.935  -2.116  -6.121  1.00 69.29           H  
ATOM    951  HB3 GLU C  59      48.428  -1.984  -4.419  1.00 69.29           H  
ATOM    952  HG2 GLU C  59      50.315  -0.150  -5.899  1.00 85.50           H  
ATOM    953  HG3 GLU C  59      49.924  -0.040  -4.166  1.00 85.50           H  
ATOM    954  N   LYS C  60      52.665  -1.663  -5.118  1.00 48.72           N  
ATOM    955  CA  LYS C  60      53.906  -1.269  -5.845  1.00 55.59           C  
ATOM    956  C   LYS C  60      55.052  -2.274  -5.575  1.00 50.15           C  
ATOM    957  O   LYS C  60      56.100  -2.190  -6.260  1.00 51.36           O  
ATOM    958  CB  LYS C  60      54.376   0.135  -5.413  1.00 59.86           C  
ATOM    959  CG  LYS C  60      53.391   1.302  -5.506  1.00 54.61           C  
ATOM    960  CD  LYS C  60      53.146   1.765  -6.943  1.00 67.76           C  
ATOM    961  CE  LYS C  60      52.970   3.257  -7.128  1.00 71.11           C  
ATOM    962  NZ  LYS C  60      53.841   4.049  -6.221  1.00 78.56           N1+
ATOM    963  H   LYS C  60      52.565  -1.331  -4.170  1.00 48.72           H  
ATOM    964  HA  LYS C  60      53.666  -1.267  -6.909  1.00 55.59           H  
ATOM    965  HB2 LYS C  60      54.689   0.062  -4.371  1.00 59.86           H  
ATOM    966  HB3 LYS C  60      55.235   0.391  -6.033  1.00 59.86           H  
ATOM    967  HG2 LYS C  60      52.440   0.989  -5.075  1.00 54.61           H  
ATOM    968  HG3 LYS C  60      53.790   2.140  -4.935  1.00 54.61           H  
ATOM    969  HD2 LYS C  60      52.243   1.273  -7.304  1.00 67.76           H  
ATOM    970  HD3 LYS C  60      53.997   1.450  -7.546  1.00 67.76           H  
ATOM    971  HE2 LYS C  60      51.930   3.514  -6.927  1.00 71.11           H  
ATOM    972  HE3 LYS C  60      53.214   3.512  -8.159  1.00 71.11           H  
ATOM    973  HZ1 LYS C  60      53.623   3.820  -5.262  1.00 78.56           H  
ATOM    974  HZ3 LYS C  60      53.682   5.034  -6.377  1.00 78.56           H  
ATOM    975  HZ2 LYS C  60      54.809   3.830  -6.408  1.00 78.56           H  
ATOM    976  N   ILE C  61      54.919  -3.155  -4.585  1.00 46.42           N  
ATOM    977  CA  ILE C  61      55.989  -4.130  -4.213  1.00 48.01           C  
ATOM    978  C   ILE C  61      56.004  -5.176  -5.317  1.00 51.41           C  
ATOM    979  O   ILE C  61      54.928  -5.671  -5.625  1.00 64.84           O  
ATOM    980  CB  ILE C  61      55.750  -4.770  -2.828  1.00 44.02           C  
ATOM    981  CG1 ILE C  61      55.767  -3.720  -1.712  1.00 44.30           C  
ATOM    982  CG2 ILE C  61      56.732  -5.896  -2.560  1.00 37.78           C  
ATOM    983  CD1 ILE C  61      55.278  -4.232  -0.392  1.00 48.10           C  
ATOM    984  H   ILE C  61      54.056  -3.164  -4.061  1.00 46.42           H  
ATOM    985  HA  ILE C  61      56.952  -3.626  -4.126  1.00 48.01           H  
ATOM    986  HB  ILE C  61      54.753  -5.209  -2.838  1.00 44.02           H  
ATOM    987 HG12 ILE C  61      56.791  -3.369  -1.586  1.00 44.30           H  
ATOM    988 HG13 ILE C  61      55.132  -2.887  -2.014  1.00 44.30           H  
ATOM    989 HG22 ILE C  61      57.747  -5.497  -2.542  1.00 37.78           H  
ATOM    990 HG21 ILE C  61      56.651  -6.645  -3.348  1.00 37.78           H  
ATOM    991 HG23 ILE C  61      56.506  -6.355  -1.598  1.00 37.78           H  
ATOM    992 HD12 ILE C  61      55.902  -5.067  -0.073  1.00 48.10           H  
ATOM    993 HD11 ILE C  61      54.246  -4.568  -0.492  1.00 48.10           H  
ATOM    994 HD13 ILE C  61      55.331  -3.435   0.349  1.00 48.10           H  
ATOM    995  N   THR C  62      57.174  -5.465  -5.883  1.00 51.87           N  
ATOM    996  CA  THR C  62      57.366  -6.317  -7.085  1.00 48.40           C  
ATOM    997  C   THR C  62      57.882  -7.674  -6.628  1.00 47.34           C  
ATOM    998  O   THR C  62      57.662  -8.647  -7.345  1.00 51.34           O  
ATOM    999  CB  THR C  62      58.331  -5.662  -8.089  1.00 46.93           C  
ATOM   1000  OG1 THR C  62      59.576  -5.424  -7.444  1.00 44.53           O  
ATOM   1001  CG2 THR C  62      57.839  -4.339  -8.636  1.00 51.59           C  
ATOM   1002  H   THR C  62      58.002  -5.072  -5.459  1.00 51.87           H  
ATOM   1003  HA  THR C  62      56.415  -6.439  -7.605  1.00 48.40           H  
ATOM   1004  HB  THR C  62      58.416  -6.354  -8.927  1.00 46.93           H  
ATOM   1005  HG1 THR C  62      59.418  -4.809  -6.724  1.00 44.53           H  
ATOM   1006 HG22 THR C  62      57.743  -3.623  -7.821  1.00 51.59           H  
ATOM   1007 HG21 THR C  62      56.869  -4.481  -9.112  1.00 51.59           H  
ATOM   1008 HG23 THR C  62      58.552  -3.962  -9.369  1.00 51.59           H  
ATOM   1009  N   CYS C  63      58.535  -7.724  -5.468  1.00 44.29           N  
ATOM   1010  CA  CYS C  63      59.315  -8.903  -5.041  1.00 47.65           C  
ATOM   1011  C   CYS C  63      59.644  -8.794  -3.556  1.00 43.73           C  
ATOM   1012  O   CYS C  63      59.986  -7.710  -3.132  1.00 47.20           O  
ATOM   1013  CB  CYS C  63      60.588  -8.960  -5.867  1.00 44.45           C  
ATOM   1014  SG  CYS C  63      61.670 -10.346  -5.457  1.00 54.44           S  
ATOM   1015  H   CYS C  63      58.495  -6.922  -4.855  1.00 44.29           H  
ATOM   1016  HA  CYS C  63      58.739  -9.815  -5.195  1.00 47.65           H  
ATOM   1017  HB2 CYS C  63      61.141  -8.034  -5.707  1.00 44.45           H  
ATOM   1018  HB3 CYS C  63      60.311  -9.041  -6.918  1.00 44.45           H  
ATOM   1019  HG  CYS C  63      61.023 -11.495  -5.673  1.00 54.44           H  
ATOM   1020  N   VAL C  64      59.549  -9.886  -2.805  1.00 42.55           N  
ATOM   1021  CA  VAL C  64      60.089  -9.952  -1.421  1.00 50.51           C  
ATOM   1022  C   VAL C  64      60.912 -11.234  -1.285  1.00 53.90           C  
ATOM   1023  O   VAL C  64      60.439 -12.290  -1.711  1.00 64.25           O  
ATOM   1024  CB  VAL C  64      58.991  -9.788  -0.352  1.00 48.74           C  
ATOM   1025  CG1 VAL C  64      59.545  -9.998   1.051  1.00 49.14           C  
ATOM   1026  CG2 VAL C  64      58.350  -8.410  -0.460  1.00 52.24           C  
ATOM   1027  H   VAL C  64      59.093 -10.701  -3.188  1.00 42.55           H  
ATOM   1028  HA  VAL C  64      60.751  -9.105  -1.238  1.00 50.51           H  
ATOM   1029  HB  VAL C  64      58.234 -10.551  -0.533  1.00 48.74           H  
ATOM   1030 HG12 VAL C  64      60.306  -9.246   1.257  1.00 49.14           H  
ATOM   1031 HG11 VAL C  64      59.987 -10.992   1.122  1.00 49.14           H  
ATOM   1032 HG13 VAL C  64      58.738  -9.907   1.778  1.00 49.14           H  
ATOM   1033 HG21 VAL C  64      59.103  -7.644  -0.279  1.00 52.24           H  
ATOM   1034 HG23 VAL C  64      57.555  -8.320   0.281  1.00 52.24           H  
ATOM   1035 HG22 VAL C  64      57.932  -8.281  -1.458  1.00 52.24           H  
ATOM   1036  N   GLU C  65      62.127 -11.107  -0.756  1.00 53.56           N  
ATOM   1037  CA  GLU C  65      63.086 -12.225  -0.665  1.00 57.91           C  
ATOM   1038  C   GLU C  65      64.173 -11.955   0.373  1.00 54.70           C  
ATOM   1039  O   GLU C  65      64.320 -10.792   0.845  1.00 49.62           O  
ATOM   1040  CB  GLU C  65      63.732 -12.486  -2.024  1.00 62.90           C  
ATOM   1041  CG  GLU C  65      63.070 -13.625  -2.791  1.00 74.37           C  
ATOM   1042  CD  GLU C  65      62.514 -14.805  -1.997  1.00 68.76           C  
ATOM   1043  OE1 GLU C  65      63.118 -15.233  -0.960  1.00 67.67           O  
ATOM   1044  OE2 GLU C  65      61.451 -15.285  -2.416  1.00 65.67           O1-
ATOM   1045  H   GLU C  65      62.405 -10.203  -0.401  1.00 53.56           H  
ATOM   1046  HA  GLU C  65      62.526 -13.105  -0.350  1.00 57.91           H  
ATOM   1047  HB2 GLU C  65      63.662 -11.578  -2.622  1.00 62.90           H  
ATOM   1048  HB3 GLU C  65      64.781 -12.737  -1.866  1.00 62.90           H  
ATOM   1049  HG2 GLU C  65      63.813 -14.023  -3.483  1.00 74.37           H  
ATOM   1050  HG3 GLU C  65      62.242 -13.196  -3.354  1.00 74.37           H  
ATOM   1051  N   THR C  66      64.904 -13.023   0.691  1.00 47.53           N  
ATOM   1052  CA  THR C  66      66.102 -12.983   1.562  1.00 54.71           C  
ATOM   1053  C   THR C  66      67.197 -12.259   0.760  1.00 53.42           C  
ATOM   1054  O   THR C  66      67.070 -12.131  -0.481  1.00 53.47           O  
ATOM   1055  CB  THR C  66      66.398 -14.386   2.131  1.00 53.87           C  
ATOM   1056  OG1 THR C  66      66.624 -15.380   1.134  1.00 47.68           O  
ATOM   1057  CG2 THR C  66      65.237 -14.923   2.935  1.00 61.76           C  
ATOM   1058  H   THR C  66      64.623 -13.917   0.315  1.00 47.53           H  
ATOM   1059  HA  THR C  66      65.985 -12.406   2.480  1.00 54.71           H  
ATOM   1060  HB  THR C  66      67.295 -14.226   2.730  1.00 53.87           H  
ATOM   1061  HG1 THR C  66      65.810 -15.482   0.637  1.00 47.68           H  
ATOM   1062 HG22 THR C  66      64.376 -15.061   2.282  1.00 61.76           H  
ATOM   1063 HG21 THR C  66      64.985 -14.216   3.725  1.00 61.76           H  
ATOM   1064 HG23 THR C  66      65.514 -15.880   3.378  1.00 61.76           H  
ATOM   1065  N   VAL C  67      68.189 -11.727   1.462  1.00 52.19           N  
ATOM   1066  CA  VAL C  67      69.381 -11.036   0.899  1.00 51.27           C  
ATOM   1067  C   VAL C  67      70.592 -11.849   1.377  1.00 56.28           C  
ATOM   1068  O   VAL C  67      70.525 -12.415   2.479  1.00 59.17           O  
ATOM   1069  CB  VAL C  67      69.388  -9.569   1.368  1.00 51.09           C  
ATOM   1070  CG1 VAL C  67      70.633  -8.803   0.972  1.00 55.01           C  
ATOM   1071  CG2 VAL C  67      68.184  -8.831   0.842  1.00 49.56           C  
ATOM   1072  H   VAL C  67      68.130 -11.796   2.468  1.00 52.19           H  
ATOM   1073  HA  VAL C  67      69.389 -10.991  -0.190  1.00 51.27           H  
ATOM   1074  HB  VAL C  67      69.366  -9.621   2.457  1.00 51.09           H  
ATOM   1075 HG12 VAL C  67      70.686  -8.733  -0.114  1.00 55.01           H  
ATOM   1076 HG11 VAL C  67      71.514  -9.324   1.346  1.00 55.01           H  
ATOM   1077 HG13 VAL C  67      70.594  -7.801   1.400  1.00 55.01           H  
ATOM   1078 HG21 VAL C  67      68.228  -8.793  -0.246  1.00 49.56           H  
ATOM   1079 HG23 VAL C  67      68.176  -7.817   1.242  1.00 49.56           H  
ATOM   1080 HG22 VAL C  67      67.276  -9.350   1.151  1.00 49.56           H  
ATOM   1081  N   VAL C  68      71.633 -11.987   0.561  1.00 63.19           N  
ATOM   1082  CA  VAL C  68      72.860 -12.748   0.955  1.00 64.51           C  
ATOM   1083  C   VAL C  68      73.487 -11.987   2.116  1.00 61.20           C  
ATOM   1084  O   VAL C  68      73.645 -10.762   2.072  1.00 52.58           O  
ATOM   1085  CB  VAL C  68      73.848 -12.991  -0.212  1.00 62.04           C  
ATOM   1086  CG1 VAL C  68      75.283 -12.678   0.162  1.00 63.36           C  
ATOM   1087  CG2 VAL C  68      73.739 -14.414  -0.736  1.00 65.18           C  
ATOM   1088  H   VAL C  68      71.594 -11.564  -0.356  1.00 63.19           H  
ATOM   1089  HA  VAL C  68      72.587 -13.759   1.257  1.00 64.51           H  
ATOM   1090  HB  VAL C  68      73.562 -12.298  -1.003  1.00 62.04           H  
ATOM   1091 HG12 VAL C  68      75.608 -13.352   0.954  1.00 63.36           H  
ATOM   1092 HG11 VAL C  68      75.351 -11.647   0.510  1.00 63.36           H  
ATOM   1093 HG13 VAL C  68      75.922 -12.809  -0.712  1.00 63.36           H  
ATOM   1094 HG21 VAL C  68      74.024 -15.113   0.050  1.00 65.18           H  
ATOM   1095 HG23 VAL C  68      74.404 -14.537  -1.591  1.00 65.18           H  
ATOM   1096 HG22 VAL C  68      72.712 -14.610  -1.042  1.00 65.18           H  
ATOM   1097  N   PRO C  69      73.829 -12.691   3.213  1.00 69.99           N  
ATOM   1098  CA  PRO C  69      74.282 -12.008   4.418  1.00 71.81           C  
ATOM   1099  C   PRO C  69      75.600 -11.307   4.075  1.00 66.91           C  
ATOM   1100  O   PRO C  69      76.407 -11.938   3.434  1.00 69.68           O  
ATOM   1101  CB  PRO C  69      74.433 -13.124   5.462  1.00 73.48           C  
ATOM   1102  CG  PRO C  69      73.716 -14.334   4.858  1.00 73.64           C  
ATOM   1103  CD  PRO C  69      73.814 -14.157   3.360  1.00 72.15           C  
ATOM   1104  HA  PRO C  69      73.609 -11.241   4.802  1.00 71.81           H  
ATOM   1105  HB2 PRO C  69      75.486 -13.348   5.633  1.00 73.48           H  
ATOM   1106  HB3 PRO C  69      73.966 -12.833   6.404  1.00 73.48           H  
ATOM   1107  HG2 PRO C  69      72.672 -14.353   5.172  1.00 73.64           H  
ATOM   1108  HG3 PRO C  69      74.205 -15.258   5.165  1.00 73.64           H  
ATOM   1109  HD2 PRO C  69      72.954 -14.596   2.855  1.00 72.15           H  
ATOM   1110  HD3 PRO C  69      74.730 -14.602   2.970  1.00 72.15           H  
ATOM   1111  N   GLU C  70      75.735 -10.027   4.435  1.00 63.58           N  
ATOM   1112  CA  GLU C  70      77.037  -9.317   4.531  1.00 68.54           C  
ATOM   1113  C   GLU C  70      78.169 -10.334   4.814  1.00 75.07           C  
ATOM   1114  O   GLU C  70      77.901 -11.416   5.400  1.00 61.16           O  
ATOM   1115  CB  GLU C  70      76.924  -8.252   5.624  1.00 70.00           C  
ATOM   1116  CG  GLU C  70      76.125  -7.037   5.191  1.00 73.72           C  
ATOM   1117  CD  GLU C  70      75.881  -5.980   6.260  1.00 76.65           C  
ATOM   1118  OE1 GLU C  70      75.442  -6.335   7.383  1.00 63.96           O  
ATOM   1119  OE2 GLU C  70      76.102  -4.788   5.955  1.00 86.90           O1-
ATOM   1120  H   GLU C  70      74.897  -9.509   4.657  1.00 63.58           H  
ATOM   1121  HA  GLU C  70      77.284  -8.822   3.592  1.00 68.54           H  
ATOM   1122  HB2 GLU C  70      76.436  -8.695   6.492  1.00 70.00           H  
ATOM   1123  HB3 GLU C  70      77.928  -7.927   5.897  1.00 70.00           H  
ATOM   1124  HG2 GLU C  70      75.154  -7.384   4.838  1.00 73.72           H  
ATOM   1125  HG3 GLU C  70      76.661  -6.561   4.369  1.00 73.72           H  
ATOM   1126  N   LYS C  71      79.401 -10.032   4.390  1.00 83.50           N  
ATOM   1127  CA  LYS C  71      80.584 -10.908   4.624  1.00 87.62           C  
ATOM   1128  C   LYS C  71      81.211 -10.551   5.981  1.00 86.82           C  
ATOM   1129  O   LYS C  71      81.549 -11.486   6.739  1.00 72.88           O  
ATOM   1130  CB  LYS C  71      81.573 -10.793   3.459  1.00 95.51           C  
ATOM   1131  CG  LYS C  71      81.157 -11.564   2.211  1.00102.97           C  
ATOM   1132  CD  LYS C  71      82.086 -11.407   1.029  1.00100.62           C  
ATOM   1133  CE  LYS C  71      81.843 -12.460  -0.031  1.00103.48           C  
ATOM   1134  NZ  LYS C  71      82.923 -12.470  -1.046  1.00103.63           N1+
ATOM   1135  H   LYS C  71      79.536  -9.167   3.886  1.00 83.50           H  
ATOM   1136  HA  LYS C  71      80.281 -11.954   4.664  1.00 87.62           H  
ATOM   1137  HB2 LYS C  71      81.669  -9.740   3.194  1.00 95.51           H  
ATOM   1138  HB3 LYS C  71      82.539 -11.173   3.791  1.00 95.51           H  
ATOM   1139  HG2 LYS C  71      81.110 -12.623   2.467  1.00102.97           H  
ATOM   1140  HG3 LYS C  71      80.167 -11.219   1.913  1.00102.97           H  
ATOM   1141  HD2 LYS C  71      83.115 -11.490   1.378  1.00100.62           H  
ATOM   1142  HD3 LYS C  71      81.930 -10.422   0.588  1.00100.62           H  
ATOM   1143  HE2 LYS C  71      80.894 -12.252  -0.526  1.00103.48           H  
ATOM   1144  HE3 LYS C  71      81.797 -13.439   0.446  1.00103.48           H  
ATOM   1145  HZ1 LYS C  71      82.973 -11.565  -1.494  1.00103.63           H  
ATOM   1146  HZ3 LYS C  71      82.728 -13.178  -1.739  1.00103.63           H  
ATOM   1147  HZ2 LYS C  71      83.805 -12.672  -0.598  1.00103.63           H  
ATOM   1148  N   ASN C  72      81.321  -9.251   6.287  1.00 87.49           N  
ATOM   1149  CA  ASN C  72      81.925  -8.715   7.538  1.00 86.42           C  
ATOM   1150  C   ASN C  72      80.921  -7.830   8.269  1.00 82.78           C  
ATOM   1151  O   ASN C  72      81.097  -6.612   8.328  1.00 78.98           O  
ATOM   1152  CB  ASN C  72      83.199  -7.918   7.250  1.00 98.04           C  
ATOM   1153  CG  ASN C  72      84.423  -8.794   7.147  1.00 89.34           C  
ATOM   1154  ND2 ASN C  72      85.130  -8.743   6.148  1.00 97.86           N  
ATOM   1155  OD1 ASN C  72      84.677  -9.586   8.173  1.00 90.98           O  
ATOM   1156  H   ASN C  72      80.966  -8.583   5.618  1.00 87.49           H  
ATOM   1157  HA  ASN C  72      82.190  -9.565   8.166  1.00 86.42           H  
ATOM   1158  HB2 ASN C  72      83.350  -7.200   8.056  1.00 98.04           H  
ATOM   1159  HB3 ASN C  72      83.071  -7.385   6.308  1.00 98.04           H  
ATOM   1160 HD22 ASN C  72      84.890  -8.119   5.390  1.00 97.86           H  
ATOM   1161 HD21 ASN C  72      85.953  -9.324   6.081  1.00 97.86           H  
ATOM   1162  N   PRO C  73      79.860  -8.407   8.886  1.00 77.52           N  
ATOM   1163  CA  PRO C  73      78.797  -7.598   9.470  1.00 59.16           C  
ATOM   1164  C   PRO C  73      79.293  -7.162  10.836  1.00 57.24           C  
ATOM   1165  O   PRO C  73      79.984  -7.936  11.489  1.00 57.65           O  
ATOM   1166  CB  PRO C  73      77.612  -8.569   9.490  1.00 59.41           C  
ATOM   1167  CG  PRO C  73      78.223  -9.964   9.595  1.00 65.08           C  
ATOM   1168  CD  PRO C  73      79.652  -9.851   9.106  1.00 73.52           C  
ATOM   1169  HA  PRO C  73      78.511  -6.684   8.949  1.00 59.16           H  
ATOM   1170  HB2 PRO C  73      76.971  -8.369  10.350  1.00 59.41           H  
ATOM   1171  HB3 PRO C  73      77.029  -8.477   8.574  1.00 59.41           H  
ATOM   1172  HG2 PRO C  73      77.667 -10.666   8.973  1.00 65.08           H  
ATOM   1173  HG3 PRO C  73      78.206 -10.305  10.630  1.00 65.08           H  
ATOM   1174  HD2 PRO C  73      79.785 -10.405   8.177  1.00 73.52           H  
ATOM   1175  HD3 PRO C  73      80.346 -10.229   9.857  1.00 73.52           H  
ATOM   1176  N   PRO C  74      78.984  -5.934  11.308  1.00 66.31           N  
ATOM   1177  CA  PRO C  74      79.352  -5.510  12.664  1.00 70.51           C  
ATOM   1178  C   PRO C  74      78.789  -6.486  13.694  1.00 78.02           C  
ATOM   1179  O   PRO C  74      77.918  -7.280  13.350  1.00 88.25           O  
ATOM   1180  CB  PRO C  74      78.729  -4.106  12.825  1.00 64.92           C  
ATOM   1181  CG  PRO C  74      78.513  -3.628  11.405  1.00 69.98           C  
ATOM   1182  CD  PRO C  74      78.258  -4.883  10.581  1.00 70.45           C  
ATOM   1183  HA  PRO C  74      80.431  -5.489  12.817  1.00 70.51           H  
ATOM   1184  HB2 PRO C  74      77.782  -4.163  13.362  1.00 64.92           H  
ATOM   1185  HB3 PRO C  74      79.409  -3.440  13.358  1.00 64.92           H  
ATOM   1186  HG2 PRO C  74      79.399  -3.107  11.040  1.00 69.98           H  
ATOM   1187  HG3 PRO C  74      77.653  -2.960  11.355  1.00 69.98           H  
ATOM   1188  HD2 PRO C  74      78.649  -4.770   9.570  1.00 70.45           H  
ATOM   1189  HD3 PRO C  74      77.193  -5.108  10.536  1.00 70.45           H  
ATOM   1190  N   PRO C  75      79.257  -6.492  14.968  1.00 87.72           N  
ATOM   1191  CA  PRO C  75      78.612  -7.290  16.018  1.00 92.44           C  
ATOM   1192  C   PRO C  75      77.095  -7.065  16.136  1.00 80.41           C  
ATOM   1193  O   PRO C  75      76.411  -8.050  16.294  1.00 73.87           O  
ATOM   1194  CB  PRO C  75      79.360  -6.863  17.291  1.00 90.16           C  
ATOM   1195  CG  PRO C  75      80.740  -6.533  16.778  1.00 88.31           C  
ATOM   1196  CD  PRO C  75      80.477  -5.834  15.458  1.00 87.74           C  
ATOM   1197  HA  PRO C  75      78.679  -8.357  15.808  1.00 92.44           H  
ATOM   1198  HB2 PRO C  75      78.892  -5.990  17.746  1.00 90.16           H  
ATOM   1199  HB3 PRO C  75      79.396  -7.676  18.016  1.00 90.16           H  
ATOM   1200  HG2 PRO C  75      81.326  -7.439  16.628  1.00 88.31           H  
ATOM   1201  HG3 PRO C  75      81.264  -5.872  17.469  1.00 88.31           H  
ATOM   1202  HD2 PRO C  75      81.306  -5.982  14.766  1.00 87.74           H  
ATOM   1203  HD3 PRO C  75      80.313  -4.767  15.606  1.00 87.74           H  
ATOM   1204  N   GLU C  76      76.614  -5.825  15.973  1.00 75.43           N  
ATOM   1205  CA  GLU C  76      75.175  -5.458  16.113  1.00 78.19           C  
ATOM   1206  C   GLU C  76      74.305  -6.249  15.109  1.00 79.68           C  
ATOM   1207  O   GLU C  76      73.056  -6.136  15.192  1.00 78.65           O  
ATOM   1208  CB  GLU C  76      74.997  -3.945  15.942  1.00 86.77           C  
ATOM   1209  CG  GLU C  76      73.720  -3.410  16.588  1.00 93.17           C  
ATOM   1210  CD  GLU C  76      73.086  -2.172  15.967  1.00 96.59           C  
ATOM   1211  OE1 GLU C  76      73.797  -1.436  15.244  1.00104.45           O  
ATOM   1212  OE2 GLU C  76      71.872  -1.942  16.210  1.00 85.34           O1-
ATOM   1213  H   GLU C  76      77.268  -5.091  15.741  1.00 75.43           H  
ATOM   1214  HA  GLU C  76      74.840  -5.727  17.115  1.00 78.19           H  
ATOM   1215  HB2 GLU C  76      75.851  -3.443  16.397  1.00 86.77           H  
ATOM   1216  HB3 GLU C  76      74.967  -3.718  14.877  1.00 86.77           H  
ATOM   1217  HG2 GLU C  76      73.953  -3.173  17.626  1.00 93.17           H  
ATOM   1218  HG3 GLU C  76      72.978  -4.208  16.555  1.00 93.17           H  
ATOM   1219  N   ARG C  77      74.919  -7.026  14.203  1.00 67.15           N  
ATOM   1220  CA  ARG C  77      74.224  -7.817  13.154  1.00 62.03           C  
ATOM   1221  C   ARG C  77      74.896  -9.187  12.951  1.00 66.41           C  
ATOM   1222  O   ARG C  77      74.653  -9.794  11.895  1.00 59.17           O  
ATOM   1223  CB  ARG C  77      74.192  -7.041  11.832  1.00 60.25           C  
ATOM   1224  CG  ARG C  77      73.432  -5.725  11.903  1.00 62.84           C  
ATOM   1225  CD  ARG C  77      73.022  -5.217  10.534  1.00 66.10           C  
ATOM   1226  NE  ARG C  77      74.164  -4.944   9.669  1.00 70.60           N  
ATOM   1227  CZ  ARG C  77      74.893  -3.828   9.677  1.00 67.84           C  
ATOM   1228  NH2 ARG C  77      75.900  -3.712   8.835  1.00 69.31           N1+
ATOM   1229  NH1 ARG C  77      74.633  -2.837  10.518  1.00 66.18           N  
ATOM   1230  H   ARG C  77      75.928  -7.076  14.236  1.00 67.15           H  
ATOM   1231  HA  ARG C  77      73.201  -7.990  13.487  1.00 62.03           H  
ATOM   1232  HB2 ARG C  77      75.219  -6.828  11.535  1.00 60.25           H  
ATOM   1233  HB3 ARG C  77      73.719  -7.669  11.077  1.00 60.25           H  
ATOM   1234  HG2 ARG C  77      74.070  -4.979  12.377  1.00 62.84           H  
ATOM   1235  HG3 ARG C  77      72.535  -5.872  12.505  1.00 62.84           H  
ATOM   1236  HD2 ARG C  77      72.452  -4.296  10.660  1.00 66.10           H  
ATOM   1237  HD3 ARG C  77      72.395  -5.970  10.056  1.00 66.10           H  
ATOM   1238  HE  ARG C  77      74.425  -5.661   9.008  1.00 70.60           H  
ATOM   1239 HH21 ARG C  77      76.111  -4.464   8.195  1.00 69.31           H  
ATOM   1240 HH22 ARG C  77      76.461  -2.872   8.831  1.00 69.31           H  
ATOM   1241 HH11 ARG C  77      73.864  -2.914  11.167  1.00 66.18           H  
ATOM   1242 HH12 ARG C  77      75.204  -2.004  10.508  1.00 66.18           H  
ATOM   1243  N   GLN C  78      75.662  -9.697  13.922  1.00 74.33           N  
ATOM   1244  CA  GLN C  78      76.125 -11.114  13.923  1.00 83.08           C  
ATOM   1245  C   GLN C  78      75.186 -11.960  14.786  1.00 92.86           C  
ATOM   1246  O   GLN C  78      74.544 -11.371  15.699  1.00 99.05           O  
ATOM   1247  CB  GLN C  78      77.504 -11.266  14.559  1.00 95.79           C  
ATOM   1248  CG  GLN C  78      78.636 -10.600  13.798  1.00 98.99           C  
ATOM   1249  CD  GLN C  78      79.839 -10.466  14.699  1.00 93.56           C  
ATOM   1250  OE1 GLN C  78      80.063 -11.311  15.568  1.00 83.71           O  
ATOM   1251  NE2 GLN C  78      80.602  -9.397  14.507  1.00 80.26           N  
ATOM   1252  H   GLN C  78      75.938  -9.098  14.686  1.00 74.33           H  
ATOM   1253  HA  GLN C  78      76.147 -11.432  12.880  1.00 83.08           H  
ATOM   1254  HB2 GLN C  78      77.466 -10.832  15.558  1.00 95.79           H  
ATOM   1255  HB3 GLN C  78      77.727 -12.331  14.634  1.00 95.79           H  
ATOM   1256  HG2 GLN C  78      78.318  -9.611  13.467  1.00 98.99           H  
ATOM   1257  HG3 GLN C  78      78.897 -11.207  12.931  1.00 98.99           H  
ATOM   1258 HE22 GLN C  78      80.371  -8.736  13.780  1.00 80.26           H  
ATOM   1259 HE21 GLN C  78      81.413  -9.245  15.089  1.00 80.26           H  
ATOM   1260  N   ILE C  79      75.172 -13.283  14.556  1.00 90.05           N  
ATOM   1261  CA  ILE C  79      74.579 -14.302  15.479  1.00 84.42           C  
ATOM   1262  C   ILE C  79      74.759 -13.811  16.921  1.00 81.62           C  
ATOM   1263  O   ILE C  79      75.926 -13.503  17.270  1.00 74.45           O  
ATOM   1264  CB  ILE C  79      75.234 -15.685  15.314  1.00 83.53           C  
ATOM   1265  CG1 ILE C  79      75.129 -16.222  13.885  1.00 85.81           C  
ATOM   1266  CG2 ILE C  79      74.655 -16.665  16.326  1.00 84.51           C  
ATOM   1267  CD1 ILE C  79      76.377 -16.965  13.429  1.00 85.73           C  
ATOM   1268  H   ILE C  79      75.592 -13.614  13.700  1.00 90.05           H  
ATOM   1269  HA  ILE C  79      73.523 -14.417  15.236  1.00 84.42           H  
ATOM   1270  HB  ILE C  79      76.300 -15.567  15.511  1.00 83.53           H  
ATOM   1271 HG12 ILE C  79      74.282 -16.906  13.833  1.00 85.81           H  
ATOM   1272 HG13 ILE C  79      74.960 -15.383  13.211  1.00 85.81           H  
ATOM   1273 HG21 ILE C  79      73.589 -16.792  16.139  1.00 84.51           H  
ATOM   1274 HG22 ILE C  79      74.805 -16.277  17.334  1.00 84.51           H  
ATOM   1275 HG23 ILE C  79      75.158 -17.627  16.228  1.00 84.51           H  
ATOM   1276 HD11 ILE C  79      76.561 -17.809  14.093  1.00 85.73           H  
ATOM   1277 HD12 ILE C  79      77.232 -16.290  13.455  1.00 85.73           H  
ATOM   1278 HD13 ILE C  79      76.233 -17.329  12.411  1.00 85.73           H  
ATOM   1279  H4  ILE C  79      73.924 -13.734  17.602  1.00 81.62           H  
ATOM   1280  N   GLU C  90      65.738 -14.388  24.017  1.00 55.68           N  
ATOM   1281  CA  GLU C  90      65.991 -13.360  25.065  1.00 54.97           C  
ATOM   1282  C   GLU C  90      65.308 -12.063  24.639  1.00 53.45           C  
ATOM   1283  O   GLU C  90      65.481 -11.614  23.487  1.00 50.37           O  
ATOM   1284  CB  GLU C  90      67.475 -13.034  25.294  1.00 55.28           C  
ATOM   1285  CG  GLU C  90      68.114 -13.661  26.525  1.00 59.45           C  
ATOM   1286  CD  GLU C  90      69.152 -12.763  27.202  1.00 67.95           C  
ATOM   1287  OE1 GLU C  90      68.856 -12.214  28.302  1.00 53.92           O  
ATOM   1288  OE2 GLU C  90      70.258 -12.591  26.631  1.00 72.61           O1-
ATOM   1289  H1  GLU C  90      66.183 -15.255  24.282  1.00 55.68           H  
ATOM   1290  H2  GLU C  90      66.116 -14.070  23.136  1.00 55.68           H  
ATOM   1291  HA  GLU C  90      65.602 -13.774  25.995  1.00 54.97           H  
ATOM   1292  HB2 GLU C  90      68.030 -13.374  24.420  1.00 55.28           H  
ATOM   1293  HB3 GLU C  90      67.568 -11.951  25.385  1.00 55.28           H  
ATOM   1294  HG2 GLU C  90      68.603 -14.587  26.225  1.00 59.45           H  
ATOM   1295  HG3 GLU C  90      67.327 -13.883  27.247  1.00 59.45           H  
ATOM   1296  N   GLN C  91      64.615 -11.471  25.593  1.00 47.32           N  
ATOM   1297  CA  GLN C  91      64.072 -10.099  25.569  1.00 47.54           C  
ATOM   1298  C   GLN C  91      65.083  -9.055  25.077  1.00 52.19           C  
ATOM   1299  O   GLN C  91      64.665  -8.079  24.467  1.00 65.51           O  
ATOM   1300  CB  GLN C  91      63.695  -9.767  26.998  1.00 44.70           C  
ATOM   1301  CG  GLN C  91      62.913  -8.488  27.114  1.00 50.45           C  
ATOM   1302  CD  GLN C  91      62.770  -8.077  28.553  1.00 46.19           C  
ATOM   1303  OE1 GLN C  91      63.605  -8.415  29.394  1.00 46.38           O  
ATOM   1304  NE2 GLN C  91      61.695  -7.353  28.825  1.00 44.50           N  
ATOM   1305  H   GLN C  91      64.437 -12.013  26.426  1.00 47.32           H  
ATOM   1306  HA  GLN C  91      63.229 -10.066  24.878  1.00 47.54           H  
ATOM   1307  HB2 GLN C  91      63.091 -10.582  27.397  1.00 44.70           H  
ATOM   1308  HB3 GLN C  91      64.609  -9.672  27.585  1.00 44.70           H  
ATOM   1309  HG2 GLN C  91      61.922  -8.634  26.685  1.00 50.45           H  
ATOM   1310  HG3 GLN C  91      63.433  -7.700  26.568  1.00 50.45           H  
ATOM   1311 HE22 GLN C  91      61.050  -7.111  28.086  1.00 44.50           H  
ATOM   1312 HE21 GLN C  91      61.520  -7.043  29.770  1.00 44.50           H  
ATOM   1313  N   ILE C  92      66.362  -9.174  25.390  1.00 54.17           N  
ATOM   1314  CA  ILE C  92      67.337  -8.115  25.001  1.00 53.98           C  
ATOM   1315  C   ILE C  92      67.783  -8.318  23.541  1.00 54.41           C  
ATOM   1316  O   ILE C  92      67.800  -7.329  22.785  1.00 58.62           O  
ATOM   1317  CB  ILE C  92      68.514  -8.104  25.989  1.00 55.08           C  
ATOM   1318  CG1 ILE C  92      68.044  -7.803  27.416  1.00 65.96           C  
ATOM   1319  CG2 ILE C  92      69.572  -7.127  25.532  1.00 60.76           C  
ATOM   1320  CD1 ILE C  92      67.414  -6.431  27.595  1.00 67.94           C  
ATOM   1321  H   ILE C  92      66.681  -9.988  25.896  1.00 54.17           H  
ATOM   1322  HA  ILE C  92      66.866  -7.133  25.053  1.00 53.98           H  
ATOM   1323  HB  ILE C  92      68.958  -9.099  26.007  1.00 55.08           H  
ATOM   1324 HG12 ILE C  92      67.308  -8.556  27.697  1.00 65.96           H  
ATOM   1325 HG13 ILE C  92      68.906  -7.872  28.080  1.00 65.96           H  
ATOM   1326 HG22 ILE C  92      69.152  -6.121  25.506  1.00 60.76           H  
ATOM   1327 HG21 ILE C  92      69.915  -7.403  24.534  1.00 60.76           H  
ATOM   1328 HG23 ILE C  92      70.413  -7.151  26.224  1.00 60.76           H  
ATOM   1329 HD12 ILE C  92      66.549  -6.340  26.939  1.00 67.94           H  
ATOM   1330 HD11 ILE C  92      68.143  -5.661  27.343  1.00 67.94           H  
ATOM   1331 HD13 ILE C  92      67.099  -6.309  28.631  1.00 67.94           H  
ATOM   1332  N   SER C  93      68.169  -9.536  23.151  1.00 53.71           N  
ATOM   1333  CA  SER C  93      68.951  -9.766  21.910  1.00 50.34           C  
ATOM   1334  C   SER C  93      68.000  -9.654  20.720  1.00 48.20           C  
ATOM   1335  O   SER C  93      68.420  -9.207  19.652  1.00 64.24           O  
ATOM   1336  CB  SER C  93      69.733 -11.065  21.955  1.00 52.91           C  
ATOM   1337  OG  SER C  93      68.891 -12.201  21.784  1.00 56.35           O  
ATOM   1338  H   SER C  93      67.920 -10.331  23.722  1.00 53.71           H  
ATOM   1339  HA  SER C  93      69.721  -9.002  21.805  1.00 50.34           H  
ATOM   1340  HB2 SER C  93      70.234 -11.141  22.920  1.00 52.91           H  
ATOM   1341  HB3 SER C  93      70.477 -11.055  21.158  1.00 52.91           H  
ATOM   1342  HG  SER C  93      69.446 -12.983  21.828  1.00 56.35           H  
ATOM   1343  N   ILE C  94      66.735  -9.964  20.932  1.00 46.15           N  
ATOM   1344  CA  ILE C  94      65.682  -9.927  19.888  1.00 47.64           C  
ATOM   1345  C   ILE C  94      65.355  -8.459  19.597  1.00 48.97           C  
ATOM   1346  O   ILE C  94      64.516  -8.214  18.728  1.00 50.27           O  
ATOM   1347  CB  ILE C  94      64.473 -10.746  20.371  1.00 55.79           C  
ATOM   1348  CG1 ILE C  94      63.801 -11.486  19.217  1.00 64.97           C  
ATOM   1349  CG2 ILE C  94      63.512  -9.871  21.183  1.00 57.71           C  
ATOM   1350  CD1 ILE C  94      62.289 -11.639  19.349  1.00 72.67           C  
ATOM   1351  H   ILE C  94      66.466 -10.244  21.864  1.00 46.15           H  
ATOM   1352  HA  ILE C  94      66.008 -10.380  18.952  1.00 47.64           H  
ATOM   1353  HB  ILE C  94      64.826 -11.523  21.049  1.00 55.79           H  
ATOM   1354 HG12 ILE C  94      64.007 -10.938  18.297  1.00 64.97           H  
ATOM   1355 HG13 ILE C  94      64.238 -12.482  19.152  1.00 64.97           H  
ATOM   1356 HG22 ILE C  94      63.125  -9.072  20.550  1.00 57.71           H  
ATOM   1357 HG21 ILE C  94      64.042  -9.439  22.031  1.00 57.71           H  
ATOM   1358 HG23 ILE C  94      62.683 -10.481  21.545  1.00 57.71           H  
ATOM   1359 HD12 ILE C  94      61.828 -10.653  19.415  1.00 72.67           H  
ATOM   1360 HD11 ILE C  94      62.058 -12.209  20.249  1.00 72.67           H  
ATOM   1361 HD13 ILE C  94      61.899 -12.164  18.476  1.00 72.67           H  
ATOM   1362  N   ILE C  95      65.980  -7.514  20.315  1.00 52.87           N  
ATOM   1363  CA  ILE C  95      65.834  -6.046  20.046  1.00 57.21           C  
ATOM   1364  C   ILE C  95      67.212  -5.375  19.997  1.00 51.57           C  
ATOM   1365  O   ILE C  95      67.225  -4.121  19.909  1.00 46.87           O  
ATOM   1366  CB  ILE C  95      64.909  -5.327  21.063  1.00 52.84           C  
ATOM   1367  CG1 ILE C  95      65.450  -5.382  22.490  1.00 47.38           C  
ATOM   1368  CG2 ILE C  95      63.487  -5.849  20.982  1.00 50.63           C  
ATOM   1369  CD1 ILE C  95      64.912  -4.304  23.371  1.00 50.00           C  
ATOM   1370  H   ILE C  95      66.579  -7.805  21.074  1.00 52.87           H  
ATOM   1371  HA  ILE C  95      65.350  -5.951  19.074  1.00 57.21           H  
ATOM   1372  HB  ILE C  95      64.893  -4.274  20.782  1.00 52.84           H  
ATOM   1373 HG12 ILE C  95      65.184  -6.347  22.923  1.00 47.38           H  
ATOM   1374 HG13 ILE C  95      66.535  -5.288  22.452  1.00 47.38           H  
ATOM   1375 HG22 ILE C  95      63.471  -6.903  21.258  1.00 50.63           H  
ATOM   1376 HG21 ILE C  95      63.116  -5.735  19.963  1.00 50.63           H  
ATOM   1377 HG23 ILE C  95      62.853  -5.284  21.665  1.00 50.63           H  
ATOM   1378 HD12 ILE C  95      63.826  -4.383  23.421  1.00 50.00           H  
ATOM   1379 HD11 ILE C  95      65.187  -3.331  22.964  1.00 50.00           H  
ATOM   1380 HD13 ILE C  95      65.330  -4.410  24.372  1.00 50.00           H  
ATOM   1381  N   GLU C  96      68.307  -6.141  20.071  1.00 53.40           N  
ATOM   1382  CA  GLU C  96      69.685  -5.567  20.074  1.00 59.81           C  
ATOM   1383  C   GLU C  96      70.515  -6.102  18.911  1.00 57.58           C  
ATOM   1384  O   GLU C  96      71.410  -5.375  18.505  1.00 67.54           O  
ATOM   1385  CB  GLU C  96      70.439  -5.861  21.366  1.00 54.50           C  
ATOM   1386  CG  GLU C  96      70.141  -4.893  22.491  1.00 57.38           C  
ATOM   1387  CD  GLU C  96      71.091  -4.992  23.685  1.00 61.58           C  
ATOM   1388  OE1 GLU C  96      72.031  -5.837  23.638  1.00 50.53           O  
ATOM   1389  OE2 GLU C  96      70.884  -4.222  24.677  1.00 59.02           O1-
ATOM   1390  H   GLU C  96      68.197  -7.144  20.126  1.00 53.40           H  
ATOM   1391  HA  GLU C  96      69.551  -4.490  19.977  1.00 59.81           H  
ATOM   1392  HB2 GLU C  96      70.172  -6.864  21.698  1.00 54.50           H  
ATOM   1393  HB3 GLU C  96      71.508  -5.821  21.155  1.00 54.50           H  
ATOM   1394  HG2 GLU C  96      69.128  -5.085  22.846  1.00 57.38           H  
ATOM   1395  HG3 GLU C  96      70.200  -3.880  22.093  1.00 57.38           H  
ATOM   1396  N   ARG C  97      70.246  -7.311  18.425  1.00 55.97           N  
ATOM   1397  CA  ARG C  97      71.070  -7.986  17.392  1.00 64.63           C  
ATOM   1398  C   ARG C  97      70.148  -8.436  16.260  1.00 52.63           C  
ATOM   1399  O   ARG C  97      69.186  -9.162  16.546  1.00 52.44           O  
ATOM   1400  CB  ARG C  97      71.847  -9.157  18.014  1.00 78.43           C  
ATOM   1401  CG  ARG C  97      72.976  -8.722  18.940  1.00 89.32           C  
ATOM   1402  CD  ARG C  97      73.336  -9.700  20.054  1.00 96.94           C  
ATOM   1403  NE  ARG C  97      74.636  -9.363  20.631  1.00 99.31           N  
ATOM   1404  CZ  ARG C  97      75.822  -9.655  20.081  1.00106.69           C  
ATOM   1405  NH2 ARG C  97      76.939  -9.278  20.684  1.00108.13           N1+
ATOM   1406  NH1 ARG C  97      75.895 -10.315  18.934  1.00100.39           N  
ATOM   1407  H   ARG C  97      69.435  -7.797  18.779  1.00 55.97           H  
ATOM   1408  HA  ARG C  97      71.813  -7.301  16.982  1.00 64.63           H  
ATOM   1409  HB2 ARG C  97      71.148  -9.766  18.587  1.00 78.43           H  
ATOM   1410  HB3 ARG C  97      72.273  -9.754  17.208  1.00 78.43           H  
ATOM   1411  HG2 ARG C  97      72.685  -7.779  19.404  1.00 89.32           H  
ATOM   1412  HG3 ARG C  97      73.867  -8.567  18.331  1.00 89.32           H  
ATOM   1413  HD2 ARG C  97      73.375 -10.710  19.646  1.00 96.94           H  
ATOM   1414  HD3 ARG C  97      72.574  -9.652  20.833  1.00 96.94           H  
ATOM   1415  HE  ARG C  97      74.640  -8.872  21.514  1.00 99.31           H  
ATOM   1416 HH21 ARG C  97      76.896  -8.771  21.557  1.00108.13           H  
ATOM   1417 HH22 ARG C  97      77.835  -9.497  20.271  1.00108.13           H  
ATOM   1418 HH11 ARG C  97      75.049 -10.608  18.465  1.00100.39           H  
ATOM   1419 HH12 ARG C  97      76.796 -10.526  18.529  1.00100.39           H  
ATOM   1420  N   PHE C  98      70.476  -8.053  15.026  1.00 46.33           N  
ATOM   1421  CA  PHE C  98      69.611  -8.221  13.831  1.00 51.00           C  
ATOM   1422  C   PHE C  98      70.422  -8.818  12.672  1.00 48.89           C  
ATOM   1423  O   PHE C  98      70.780  -8.114  11.744  1.00 43.56           O  
ATOM   1424  CB  PHE C  98      68.947  -6.880  13.482  1.00 47.94           C  
ATOM   1425  CG  PHE C  98      68.202  -6.152  14.591  1.00 50.46           C  
ATOM   1426  CD1 PHE C  98      68.871  -5.428  15.574  1.00 53.90           C  
ATOM   1427  CE1 PHE C  98      68.190  -4.739  16.568  1.00 44.81           C  
ATOM   1428  CZ  PHE C  98      66.825  -4.716  16.570  1.00 44.12           C  
ATOM   1429  CD2 PHE C  98      66.820  -6.148  14.646  1.00 47.33           C  
ATOM   1430  CE2 PHE C  98      66.142  -5.422  15.617  1.00 49.54           C  
ATOM   1431  H   PHE C  98      71.378  -7.617  14.895  1.00 46.33           H  
ATOM   1432  HA  PHE C  98      68.809  -8.928  14.042  1.00 51.00           H  
ATOM   1433  HB2 PHE C  98      69.730  -6.212  13.122  1.00 47.94           H  
ATOM   1434  HB3 PHE C  98      68.234  -7.069  12.679  1.00 47.94           H  
ATOM   1435  HD1 PHE C  98      69.951  -5.403  15.563  1.00 53.90           H  
ATOM   1436  HE1 PHE C  98      68.740  -4.220  17.340  1.00 44.81           H  
ATOM   1437  HZ  PHE C  98      66.290  -4.147  17.316  1.00 44.12           H  
ATOM   1438  HD2 PHE C  98      66.259  -6.720  13.922  1.00 47.33           H  
ATOM   1439  HE2 PHE C  98      65.062  -5.414  15.620  1.00 49.54           H  
ATOM   1440  N   PRO C  99      70.706 -10.140  12.657  1.00 52.69           N  
ATOM   1441  CA  PRO C  99      71.519 -10.759  11.606  1.00 58.37           C  
ATOM   1442  C   PRO C  99      70.858 -11.257  10.297  1.00 61.83           C  
ATOM   1443  O   PRO C  99      71.614 -11.565   9.360  1.00 57.95           O  
ATOM   1444  CB  PRO C  99      72.102 -12.010  12.296  1.00 59.03           C  
ATOM   1445  CG  PRO C  99      71.180 -12.321  13.460  1.00 61.94           C  
ATOM   1446  CD  PRO C  99      70.295 -11.106  13.684  1.00 58.58           C  
ATOM   1447  HA  PRO C  99      72.187  -9.974  11.253  1.00 58.37           H  
ATOM   1448  HB2 PRO C  99      72.127 -12.849  11.599  1.00 59.03           H  
ATOM   1449  HB3 PRO C  99      73.110 -11.808  12.656  1.00 59.03           H  
ATOM   1450  HG2 PRO C  99      71.768 -12.523  14.355  1.00 61.94           H  
ATOM   1451  HG3 PRO C  99      70.565 -13.190  13.225  1.00 61.94           H  
ATOM   1452  HD2 PRO C  99      70.453 -10.696  14.681  1.00 58.58           H  
ATOM   1453  HD3 PRO C  99      69.244 -11.370  13.562  1.00 58.58           H  
ATOM   1454  N   TYR C 100      69.518 -11.335  10.224  1.00 56.16           N  
ATOM   1455  CA  TYR C 100      68.773 -12.037   9.135  1.00 58.71           C  
ATOM   1456  C   TYR C 100      68.070 -11.037   8.217  1.00 52.33           C  
ATOM   1457  O   TYR C 100      66.933 -10.649   8.472  1.00 50.49           O  
ATOM   1458  CB  TYR C 100      67.803 -13.062   9.739  1.00 62.82           C  
ATOM   1459  CG  TYR C 100      68.487 -14.073  10.624  1.00 69.32           C  
ATOM   1460  CD1 TYR C 100      69.365 -15.008  10.094  1.00 72.69           C  
ATOM   1461  CE1 TYR C 100      70.024 -15.925  10.899  1.00 72.43           C  
ATOM   1462  CZ  TYR C 100      69.829 -15.900  12.268  1.00 71.52           C  
ATOM   1463  OH  TYR C 100      70.469 -16.802  13.062  1.00 67.13           O  
ATOM   1464  CE2 TYR C 100      68.975 -14.959  12.822  1.00 72.12           C  
ATOM   1465  CD2 TYR C 100      68.323 -14.050  12.004  1.00 71.30           C  
ATOM   1466  H   TYR C 100      68.979 -10.890  10.953  1.00 56.16           H  
ATOM   1467  HA  TYR C 100      69.482 -12.582   8.511  1.00 58.71           H  
ATOM   1468  HB2 TYR C 100      67.060 -12.529  10.332  1.00 62.82           H  
ATOM   1469  HB3 TYR C 100      67.307 -13.592   8.926  1.00 62.82           H  
ATOM   1470  HD1 TYR C 100      69.540 -15.022   9.028  1.00 72.69           H  
ATOM   1471  HE1 TYR C 100      70.687 -16.656  10.459  1.00 72.43           H  
ATOM   1472  HH  TYR C 100      69.892 -17.376  13.571  1.00 67.13           H  
ATOM   1473  HE2 TYR C 100      68.818 -14.934  13.890  1.00 72.12           H  
ATOM   1474  HD2 TYR C 100      67.675 -13.308  12.448  1.00 71.30           H  
ATOM   1475  N   PRO C 101      68.701 -10.606   7.105  1.00 48.26           N  
ATOM   1476  CA  PRO C 101      68.135  -9.555   6.267  1.00 51.48           C  
ATOM   1477  C   PRO C 101      67.169 -10.112   5.209  1.00 46.79           C  
ATOM   1478  O   PRO C 101      67.249 -11.261   4.881  1.00 45.63           O  
ATOM   1479  CB  PRO C 101      69.373  -8.932   5.610  1.00 51.20           C  
ATOM   1480  CG  PRO C 101      70.365 -10.085   5.501  1.00 54.51           C  
ATOM   1481  CD  PRO C 101      69.996 -11.078   6.594  1.00 52.08           C  
ATOM   1482  HA  PRO C 101      67.538  -8.842   6.837  1.00 51.48           H  
ATOM   1483  HB2 PRO C 101      69.129  -8.539   4.624  1.00 51.20           H  
ATOM   1484  HB3 PRO C 101      69.777  -8.133   6.231  1.00 51.20           H  
ATOM   1485  HG2 PRO C 101      71.382  -9.722   5.650  1.00 54.51           H  
ATOM   1486  HG3 PRO C 101      70.287 -10.557   4.522  1.00 54.51           H  
ATOM   1487  HD2 PRO C 101      70.746 -11.076   7.385  1.00 52.08           H  
ATOM   1488  HD3 PRO C 101      69.904 -12.084   6.184  1.00 52.08           H  
ATOM   1489  N   PHE C 102      66.241  -9.280   4.755  1.00 45.86           N  
ATOM   1490  CA  PHE C 102      65.394  -9.508   3.560  1.00 44.51           C  
ATOM   1491  C   PHE C 102      65.216  -8.175   2.826  1.00 45.28           C  
ATOM   1492  O   PHE C 102      65.583  -7.083   3.354  1.00 46.50           O  
ATOM   1493  CB  PHE C 102      64.075 -10.158   3.965  1.00 43.79           C  
ATOM   1494  CG  PHE C 102      63.154  -9.356   4.855  1.00 45.70           C  
ATOM   1495  CD1 PHE C 102      63.347  -9.304   6.235  1.00 45.39           C  
ATOM   1496  CE1 PHE C 102      62.451  -8.641   7.064  1.00 42.41           C  
ATOM   1497  CZ  PHE C 102      61.339  -8.038   6.526  1.00 45.31           C  
ATOM   1498  CD2 PHE C 102      62.024  -8.750   4.331  1.00 42.76           C  
ATOM   1499  CE2 PHE C 102      61.138  -8.074   5.158  1.00 45.36           C  
ATOM   1500  H   PHE C 102      66.099  -8.421   5.266  1.00 45.86           H  
ATOM   1501  HA  PHE C 102      65.871 -10.204   2.870  1.00 44.51           H  
ATOM   1502  HB2 PHE C 102      63.528 -10.387   3.050  1.00 43.79           H  
ATOM   1503  HB3 PHE C 102      64.313 -11.083   4.489  1.00 43.79           H  
ATOM   1504  HD1 PHE C 102      64.210  -9.789   6.668  1.00 45.39           H  
ATOM   1505  HE1 PHE C 102      62.627  -8.600   8.129  1.00 42.41           H  
ATOM   1506  HZ  PHE C 102      60.627  -7.540   7.168  1.00 45.31           H  
ATOM   1507  HD2 PHE C 102      61.831  -8.804   3.270  1.00 42.76           H  
ATOM   1508  HE2 PHE C 102      60.283  -7.571   4.730  1.00 45.36           H  
ATOM   1509  N   GLN C 103      64.712  -8.260   1.602  1.00 46.18           N  
ATOM   1510  CA  GLN C 103      64.536  -7.084   0.711  1.00 46.22           C  
ATOM   1511  C   GLN C 103      63.041  -6.957   0.397  1.00 46.08           C  
ATOM   1512  O   GLN C 103      62.391  -7.996   0.076  1.00 45.65           O  
ATOM   1513  CB  GLN C 103      65.405  -7.203  -0.555  1.00 45.98           C  
ATOM   1514  CG  GLN C 103      65.332  -8.526  -1.337  1.00 43.73           C  
ATOM   1515  CD  GLN C 103      66.298  -8.565  -2.509  1.00 46.60           C  
ATOM   1516  OE1 GLN C 103      66.473  -7.592  -3.258  1.00 53.59           O  
ATOM   1517  NE2 GLN C 103      66.970  -9.696  -2.685  1.00 49.03           N  
ATOM   1518  H   GLN C 103      64.434  -9.168   1.259  1.00 46.18           H  
ATOM   1519  HA  GLN C 103      64.874  -6.173   1.205  1.00 46.22           H  
ATOM   1520  HB2 GLN C 103      65.106  -6.405  -1.235  1.00 45.98           H  
ATOM   1521  HB3 GLN C 103      66.442  -7.057  -0.256  1.00 45.98           H  
ATOM   1522  HG2 GLN C 103      64.318  -8.653  -1.716  1.00 43.73           H  
ATOM   1523  HG3 GLN C 103      65.571  -9.346  -0.659  1.00 43.73           H  
ATOM   1524 HE21 GLN C 103      66.814 -10.478  -2.065  1.00 49.03           H  
ATOM   1525 HE22 GLN C 103      67.637  -9.775  -3.439  1.00 49.03           H  
ATOM   1526  N   VAL C 104      62.509  -5.740   0.477  1.00 42.12           N  
ATOM   1527  CA  VAL C 104      61.216  -5.403  -0.179  1.00 42.24           C  
ATOM   1528  C   VAL C 104      61.536  -4.522  -1.378  1.00 47.64           C  
ATOM   1529  O   VAL C 104      62.081  -3.431  -1.214  1.00 54.72           O  
ATOM   1530  CB  VAL C 104      60.258  -4.764   0.828  1.00 43.17           C  
ATOM   1531  CG1 VAL C 104      59.021  -4.184   0.184  1.00 43.15           C  
ATOM   1532  CG2 VAL C 104      59.899  -5.774   1.908  1.00 48.29           C  
ATOM   1533  H   VAL C 104      63.126  -4.973   0.735  1.00 42.12           H  
ATOM   1534  HA  VAL C 104      60.682  -6.283  -0.537  1.00 42.24           H  
ATOM   1535  HB  VAL C 104      60.780  -3.938   1.313  1.00 43.17           H  
ATOM   1536 HG12 VAL C 104      58.452  -4.982  -0.292  1.00 43.15           H  
ATOM   1537 HG11 VAL C 104      59.285  -3.427  -0.554  1.00 43.15           H  
ATOM   1538 HG13 VAL C 104      58.407  -3.704   0.945  1.00 43.15           H  
ATOM   1539 HG21 VAL C 104      59.380  -6.620   1.456  1.00 48.29           H  
ATOM   1540 HG23 VAL C 104      59.251  -5.302   2.646  1.00 48.29           H  
ATOM   1541 HG22 VAL C 104      60.810  -6.125   2.395  1.00 48.29           H  
ATOM   1542  N   VAL C 105      61.263  -5.017  -2.586  1.00 46.54           N  
ATOM   1543  CA  VAL C 105      61.627  -4.300  -3.823  1.00 49.65           C  
ATOM   1544  C   VAL C 105      60.393  -3.584  -4.348  1.00 55.05           C  
ATOM   1545  O   VAL C 105      59.345  -4.204  -4.480  1.00 58.22           O  
ATOM   1546  CB  VAL C 105      62.224  -5.250  -4.879  1.00 51.05           C  
ATOM   1547  CG1 VAL C 105      62.620  -4.522  -6.153  1.00 50.37           C  
ATOM   1548  CG2 VAL C 105      63.400  -6.041  -4.324  1.00 54.21           C  
ATOM   1549  H   VAL C 105      60.780  -5.902  -2.656  1.00 46.54           H  
ATOM   1550  HA  VAL C 105      62.375  -3.542  -3.605  1.00 49.65           H  
ATOM   1551  HB  VAL C 105      61.435  -5.959  -5.130  1.00 51.05           H  
ATOM   1552 HG12 VAL C 105      63.410  -3.801  -5.942  1.00 50.37           H  
ATOM   1553 HG11 VAL C 105      61.754  -3.995  -6.555  1.00 50.37           H  
ATOM   1554 HG13 VAL C 105      62.980  -5.243  -6.887  1.00 50.37           H  
ATOM   1555 HG21 VAL C 105      64.207  -5.357  -4.063  1.00 54.21           H  
ATOM   1556 HG23 VAL C 105      63.750  -6.747  -5.077  1.00 54.21           H  
ATOM   1557 HG22 VAL C 105      63.083  -6.586  -3.435  1.00 54.21           H  
ATOM   1558  N   TYR C 106      60.503  -2.309  -4.701  1.00 59.37           N  
ATOM   1559  CA  TYR C 106      59.434  -1.529  -5.331  1.00 59.97           C  
ATOM   1560  C   TYR C 106      60.046  -0.503  -6.303  1.00 65.94           C  
ATOM   1561  O   TYR C 106      61.195  -0.652  -6.711  1.00 57.87           O  
ATOM   1562  CB  TYR C 106      58.541  -0.916  -4.235  1.00 56.93           C  
ATOM   1563  CG  TYR C 106      59.231   0.068  -3.310  1.00 59.14           C  
ATOM   1564  CD1 TYR C 106      60.003  -0.423  -2.238  1.00 63.06           C  
ATOM   1565  CE1 TYR C 106      60.662   0.470  -1.378  1.00 62.77           C  
ATOM   1566  CZ  TYR C 106      60.545   1.858  -1.576  1.00 60.42           C  
ATOM   1567  OH  TYR C 106      61.200   2.702  -0.741  1.00 65.50           O  
ATOM   1568  CE2 TYR C 106      59.757   2.352  -2.639  1.00 65.48           C  
ATOM   1569  CD2 TYR C 106      59.101   1.457  -3.507  1.00 64.05           C  
ATOM   1570  H   TYR C 106      61.397  -1.839  -4.582  1.00 59.37           H  
ATOM   1571  HA  TYR C 106      58.801  -2.188  -5.922  1.00 59.97           H  
ATOM   1572  HB2 TYR C 106      57.671  -0.460  -4.712  1.00 56.93           H  
ATOM   1573  HB3 TYR C 106      58.157  -1.719  -3.606  1.00 56.93           H  
ATOM   1574  HD1 TYR C 106      60.110  -1.486  -2.083  1.00 63.06           H  
ATOM   1575  HE1 TYR C 106      61.272   0.101  -0.572  1.00 62.77           H  
ATOM   1576  HH  TYR C 106      61.327   3.589  -1.155  1.00 65.50           H  
ATOM   1577  HE2 TYR C 106      59.660   3.419  -2.769  1.00 65.48           H  
ATOM   1578  HD2 TYR C 106      58.499   1.837  -4.321  1.00 64.05           H  
ATOM   1579  N   ASP C 107      59.296   0.517  -6.709  1.00 75.43           N  
ATOM   1580  CA  ASP C 107      59.664   1.499  -7.749  1.00 82.00           C  
ATOM   1581  C   ASP C 107      60.961   2.288  -7.477  1.00 75.93           C  
ATOM   1582  O   ASP C 107      61.646   2.683  -8.418  1.00 81.67           O  
ATOM   1583  CB  ASP C 107      58.481   2.475  -8.006  1.00 88.49           C  
ATOM   1584  CG  ASP C 107      57.096   1.852  -8.021  1.00110.42           C  
ATOM   1585  OD1 ASP C 107      57.009   0.608  -8.007  1.00116.24           O  
ATOM   1586  OD2 ASP C 107      56.113   2.617  -8.038  1.00126.23           O1-
ATOM   1587  H   ASP C 107      58.289   0.352  -6.637  1.00 75.43           H  
ATOM   1588  HA  ASP C 107      59.829   0.951  -8.685  1.00 82.00           H  
ATOM   1589  HB2 ASP C 107      58.654   2.950  -8.972  1.00 88.49           H  
ATOM   1590  HB3 ASP C 107      58.495   3.248  -7.235  1.00 88.49           H  
ATOM   1591  N   GLU C 108      61.377   2.434  -6.214  1.00 74.86           N  
ATOM   1592  CA  GLU C 108      62.690   2.999  -5.844  1.00 76.01           C  
ATOM   1593  C   GLU C 108      63.831   1.957  -5.907  1.00 80.11           C  
ATOM   1594  O   GLU C 108      64.956   2.209  -5.464  1.00 92.51           O  
ATOM   1595  CB  GLU C 108      62.614   3.660  -4.457  1.00 78.87           C  
ATOM   1596  CG  GLU C 108      61.631   4.843  -4.416  1.00 83.05           C  
ATOM   1597  CD  GLU C 108      61.601   5.540  -3.047  1.00 83.83           C  
ATOM   1598  OE1 GLU C 108      61.320   6.755  -3.019  1.00 75.65           O  
ATOM   1599  OE2 GLU C 108      61.847   4.857  -2.024  1.00 87.87           O1-
ATOM   1600  H   GLU C 108      60.797   2.056  -5.478  1.00 74.86           H  
ATOM   1601  HA  GLU C 108      62.945   3.776  -6.566  1.00 76.01           H  
ATOM   1602  HB2 GLU C 108      62.323   2.905  -3.726  1.00 78.87           H  
ATOM   1603  HB3 GLU C 108      63.602   4.036  -4.186  1.00 78.87           H  
ATOM   1604  HG2 GLU C 108      60.625   4.491  -4.655  1.00 83.05           H  
ATOM   1605  HG3 GLU C 108      61.927   5.562  -5.184  1.00 83.05           H  
ATOM   1606  N   GLY C 109      63.551   0.755  -6.411  1.00 70.29           N  
ATOM   1607  CA  GLY C 109      64.373  -0.442  -6.272  1.00 65.95           C  
ATOM   1608  C   GLY C 109      64.201  -1.103  -4.892  1.00 66.84           C  
ATOM   1609  O   GLY C 109      63.127  -1.036  -4.292  1.00 72.31           O  
ATOM   1610  H   GLY C 109      62.596   0.601  -6.724  1.00 70.29           H  
ATOM   1611  HA2 GLY C 109      64.086  -1.166  -7.034  1.00 65.95           H  
ATOM   1612  HA3 GLY C 109      65.411  -0.166  -6.433  1.00 65.95           H  
ATOM   1613  N   PRO C 110      65.235  -1.781  -4.371  1.00 65.36           N  
ATOM   1614  CA  PRO C 110      65.192  -2.417  -3.056  1.00 63.14           C  
ATOM   1615  C   PRO C 110      65.236  -1.424  -1.885  1.00 62.07           C  
ATOM   1616  O   PRO C 110      66.034  -0.473  -1.880  1.00 63.12           O  
ATOM   1617  CB  PRO C 110      66.389  -3.370  -3.017  1.00 61.83           C  
ATOM   1618  CG  PRO C 110      67.371  -2.735  -3.999  1.00 64.71           C  
ATOM   1619  CD  PRO C 110      66.456  -2.149  -5.064  1.00 64.67           C  
ATOM   1620  HA  PRO C 110      64.284  -3.010  -2.966  1.00 63.14           H  
ATOM   1621  HB2 PRO C 110      66.807  -3.455  -2.015  1.00 61.83           H  
ATOM   1622  HB3 PRO C 110      66.099  -4.354  -3.385  1.00 61.83           H  
ATOM   1623  HG2 PRO C 110      68.042  -3.470  -4.433  1.00 64.71           H  
ATOM   1624  HG3 PRO C 110      67.930  -1.939  -3.506  1.00 64.71           H  
ATOM   1625  HD2 PRO C 110      66.226  -2.912  -5.809  1.00 64.67           H  
ATOM   1626  HD3 PRO C 110      66.941  -1.300  -5.540  1.00 64.67           H  
ATOM   1627  N   LEU C 111      64.496  -1.797  -0.836  1.00 52.43           N  
ATOM   1628  CA  LEU C 111      64.725  -1.495   0.579  1.00 45.32           C  
ATOM   1629  C   LEU C 111      65.228  -2.770   1.287  1.00 44.99           C  
ATOM   1630  O   LEU C 111      64.720  -3.853   1.002  1.00 45.91           O  
ATOM   1631  CB  LEU C 111      63.393  -1.003   1.186  1.00 46.94           C  
ATOM   1632  CG  LEU C 111      63.411  -0.805   2.712  1.00 52.14           C  
ATOM   1633  CD1 LEU C 111      64.353   0.331   3.084  1.00 54.65           C  
ATOM   1634  CD2 LEU C 111      62.024  -0.451   3.245  1.00 63.03           C  
ATOM   1635  H   LEU C 111      63.810  -2.529  -1.005  1.00 52.43           H  
ATOM   1636  HA  LEU C 111      65.478  -0.712   0.665  1.00 45.32           H  
ATOM   1637  HB2 LEU C 111      63.126  -0.058   0.711  1.00 46.94           H  
ATOM   1638  HB3 LEU C 111      62.617  -1.732   0.949  1.00 46.94           H  
ATOM   1639  HG  LEU C 111      63.732  -1.720   3.208  1.00 52.14           H  
ATOM   1640 HD12 LEU C 111      64.012   1.245   2.598  1.00 54.65           H  
ATOM   1641 HD11 LEU C 111      65.373   0.114   2.776  1.00 54.65           H  
ATOM   1642 HD13 LEU C 111      64.353   0.479   4.152  1.00 54.65           H  
ATOM   1643 HD21 LEU C 111      61.719   0.518   2.852  1.00 63.03           H  
ATOM   1644 HD23 LEU C 111      62.048  -0.407   4.333  1.00 63.03           H  
ATOM   1645 HD22 LEU C 111      61.308  -1.214   2.938  1.00 63.03           H  
ATOM   1646  N   TYR C 112      66.148  -2.646   2.255  1.00 42.50           N  
ATOM   1647  CA  TYR C 112      66.720  -3.773   3.021  1.00 46.28           C  
ATOM   1648  C   TYR C 112      66.430  -3.660   4.543  1.00 42.20           C  
ATOM   1649  O   TYR C 112      66.420  -2.554   5.099  1.00 43.93           O  
ATOM   1650  CB  TYR C 112      68.224  -3.909   2.704  1.00 46.90           C  
ATOM   1651  CG  TYR C 112      68.591  -4.089   1.228  1.00 45.26           C  
ATOM   1652  CD1 TYR C 112      68.317  -5.301   0.566  1.00 46.62           C  
ATOM   1653  CE1 TYR C 112      68.659  -5.497  -0.784  1.00 47.08           C  
ATOM   1654  CZ  TYR C 112      69.291  -4.468  -1.496  1.00 47.54           C  
ATOM   1655  OH  TYR C 112      69.598  -4.643  -2.809  1.00 52.30           O  
ATOM   1656  CE2 TYR C 112      69.583  -3.247  -0.846  1.00 48.16           C  
ATOM   1657  CD2 TYR C 112      69.229  -3.057   0.509  1.00 48.06           C  
ATOM   1658  H   TYR C 112      66.449  -1.719   2.509  1.00 42.50           H  
ATOM   1659  HA  TYR C 112      66.244  -4.694   2.685  1.00 46.28           H  
ATOM   1660  HB2 TYR C 112      68.740  -3.030   3.092  1.00 46.90           H  
ATOM   1661  HB3 TYR C 112      68.606  -4.772   3.251  1.00 46.90           H  
ATOM   1662  HD1 TYR C 112      67.822  -6.103   1.080  1.00 46.62           H  
ATOM   1663  HE1 TYR C 112      68.411  -6.423  -1.284  1.00 47.08           H  
ATOM   1664  HH  TYR C 112      69.372  -5.499  -3.179  1.00 52.30           H  
ATOM   1665  HE2 TYR C 112      70.046  -2.452  -1.409  1.00 48.16           H  
ATOM   1666  HD2 TYR C 112      69.424  -2.113   0.994  1.00 48.06           H  
ATOM   1667  N   VAL C 113      66.171  -4.802   5.206  1.00 47.54           N  
ATOM   1668  CA  VAL C 113      65.502  -4.914   6.530  1.00 47.14           C  
ATOM   1669  C   VAL C 113      66.190  -6.065   7.246  1.00 42.38           C  
ATOM   1670  O   VAL C 113      66.330  -7.123   6.632  1.00 48.95           O  
ATOM   1671  CB  VAL C 113      64.004  -5.190   6.319  1.00 47.49           C  
ATOM   1672  CG1 VAL C 113      63.230  -5.180   7.620  1.00 51.24           C  
ATOM   1673  CG2 VAL C 113      63.382  -4.190   5.332  1.00 48.83           C  
ATOM   1674  H   VAL C 113      66.400  -5.665   4.734  1.00 47.54           H  
ATOM   1675  HA  VAL C 113      65.629  -3.993   7.096  1.00 47.14           H  
ATOM   1676  HB  VAL C 113      63.922  -6.194   5.903  1.00 47.49           H  
ATOM   1677 HG12 VAL C 113      63.288  -4.189   8.070  1.00 51.24           H  
ATOM   1678 HG11 VAL C 113      63.658  -5.914   8.303  1.00 51.24           H  
ATOM   1679 HG13 VAL C 113      62.188  -5.431   7.424  1.00 51.24           H  
ATOM   1680 HG21 VAL C 113      63.455  -3.173   5.717  1.00 48.83           H  
ATOM   1681 HG23 VAL C 113      62.357  -4.454   5.161  1.00 48.83           H  
ATOM   1682 HG22 VAL C 113      63.853  -4.254   4.353  1.00 48.83           H  
ATOM   1683  N   PHE C 114      66.651  -5.859   8.475  1.00 52.64           N  
ATOM   1684  CA  PHE C 114      67.411  -6.878   9.254  1.00 47.97           C  
ATOM   1685  C   PHE C 114      66.539  -7.404  10.398  1.00 41.92           C  
ATOM   1686  O   PHE C 114      66.195  -6.629  11.313  1.00 49.09           O  
ATOM   1687  CB  PHE C 114      68.745  -6.260   9.674  1.00 47.80           C  
ATOM   1688  CG  PHE C 114      69.685  -5.968   8.528  1.00 45.86           C  
ATOM   1689  CD1 PHE C 114      69.481  -4.878   7.706  1.00 46.71           C  
ATOM   1690  CE1 PHE C 114      70.334  -4.592   6.652  1.00 49.72           C  
ATOM   1691  CZ  PHE C 114      71.416  -5.392   6.424  1.00 52.29           C  
ATOM   1692  CD2 PHE C 114      70.777  -6.775   8.282  1.00 47.15           C  
ATOM   1693  CE2 PHE C 114      71.635  -6.484   7.233  1.00 54.04           C  
ATOM   1694  H   PHE C 114      66.477  -4.962   8.906  1.00 52.64           H  
ATOM   1695  HA  PHE C 114      67.656  -7.760   8.662  1.00 47.97           H  
ATOM   1696  HB2 PHE C 114      68.539  -5.324  10.193  1.00 47.80           H  
ATOM   1697  HB3 PHE C 114      69.242  -6.952  10.355  1.00 47.80           H  
ATOM   1698  HD1 PHE C 114      68.636  -4.231   7.889  1.00 46.71           H  
ATOM   1699  HE1 PHE C 114      70.144  -3.742   6.015  1.00 49.72           H  
ATOM   1700  HZ  PHE C 114      72.096  -5.170   5.615  1.00 52.29           H  
ATOM   1701  HD2 PHE C 114      70.964  -7.635   8.908  1.00 47.15           H  
ATOM   1702  HE2 PHE C 114      72.486  -7.123   7.048  1.00 54.04           H  
ATOM   1703  N   SER C 115      66.152  -8.671  10.307  1.00 38.94           N  
ATOM   1704  CA  SER C 115      65.334  -9.414  11.309  1.00 42.80           C  
ATOM   1705  C   SER C 115      66.182  -9.980  12.448  1.00 47.58           C  
ATOM   1706  O   SER C 115      67.219 -10.604  12.205  1.00 51.03           O  
ATOM   1707  CB  SER C 115      64.583 -10.552  10.647  1.00 42.78           C  
ATOM   1708  OG  SER C 115      63.959 -11.361  11.634  1.00 44.98           O  
ATOM   1709  H   SER C 115      66.437  -9.179   9.483  1.00 38.94           H  
ATOM   1710  HA  SER C 115      64.631  -8.694  11.729  1.00 42.80           H  
ATOM   1711  HB2 SER C 115      65.282 -11.159  10.071  1.00 42.78           H  
ATOM   1712  HB3 SER C 115      63.822 -10.144   9.981  1.00 42.78           H  
ATOM   1713  HG  SER C 115      64.314 -12.249  11.548  1.00 44.98           H  
ATOM   1714  N   PRO C 116      65.720  -9.904  13.721  1.00 49.30           N  
ATOM   1715  CA  PRO C 116      66.491 -10.433  14.843  1.00 43.81           C  
ATOM   1716  C   PRO C 116      66.614 -11.960  14.760  1.00 46.98           C  
ATOM   1717  O   PRO C 116      67.607 -12.469  15.219  1.00 51.15           O  
ATOM   1718  CB  PRO C 116      65.691 -10.084  16.101  1.00 43.50           C  
ATOM   1719  CG  PRO C 116      64.564  -9.180  15.635  1.00 47.44           C  
ATOM   1720  CD  PRO C 116      64.394  -9.425  14.148  1.00 48.43           C  
ATOM   1721  HA  PRO C 116      67.496 -10.012  14.844  1.00 43.81           H  
ATOM   1722  HB2 PRO C 116      65.288 -10.988  16.558  1.00 43.50           H  
ATOM   1723  HB3 PRO C 116      66.322  -9.563  16.821  1.00 43.50           H  
ATOM   1724  HG2 PRO C 116      64.820  -8.136  15.817  1.00 47.44           H  
ATOM   1725  HG3 PRO C 116      63.642  -9.425  16.164  1.00 47.44           H  
ATOM   1726  HD2 PRO C 116      64.128  -8.503  13.630  1.00 48.43           H  
ATOM   1727  HD3 PRO C 116      63.629 -10.179  13.963  1.00 48.43           H  
ATOM   1728  N   THR C 117      65.604 -12.642  14.204  1.00 44.99           N  
ATOM   1729  CA  THR C 117      65.527 -14.126  14.170  1.00 45.76           C  
ATOM   1730  C   THR C 117      65.147 -14.633  12.765  1.00 48.63           C  
ATOM   1731  O   THR C 117      64.541 -13.857  12.021  1.00 43.96           O  
ATOM   1732  CB  THR C 117      64.541 -14.651  15.204  1.00 39.62           C  
ATOM   1733  OG1 THR C 117      63.229 -14.338  14.755  1.00 43.22           O  
ATOM   1734  CG2 THR C 117      64.775 -14.090  16.582  1.00 45.14           C  
ATOM   1735  H   THR C 117      64.850 -12.117  13.784  1.00 44.99           H  
ATOM   1736  HA  THR C 117      66.518 -14.507  14.416  1.00 45.76           H  
ATOM   1737  HB  THR C 117      64.679 -15.728  15.296  1.00 39.62           H  
ATOM   1738  HG1 THR C 117      63.164 -13.382  14.692  1.00 43.22           H  
ATOM   1739 HG22 THR C 117      64.652 -13.007  16.560  1.00 45.14           H  
ATOM   1740 HG21 THR C 117      65.787 -14.334  16.907  1.00 45.14           H  
ATOM   1741 HG23 THR C 117      64.056 -14.523  17.278  1.00 45.14           H  
ATOM   1742  N   GLU C 118      65.513 -15.885  12.442  1.00 48.73           N  
ATOM   1743  CA  GLU C 118      65.159 -16.589  11.175  1.00 57.35           C  
ATOM   1744  C   GLU C 118      63.640 -16.872  11.171  1.00 53.17           C  
ATOM   1745  O   GLU C 118      62.999 -16.580  10.142  1.00 46.25           O  
ATOM   1746  CB  GLU C 118      66.077 -17.803  10.896  1.00 62.49           C  
ATOM   1747  CG  GLU C 118      66.369 -18.735  12.079  1.00 83.29           C  
ATOM   1748  CD  GLU C 118      67.426 -18.352  13.131  1.00 92.37           C  
ATOM   1749  OE1 GLU C 118      67.114 -17.466  14.002  1.00 74.74           O  
ATOM   1750  OE2 GLU C 118      68.552 -18.980  13.137  1.00 75.26           O1-
ATOM   1751  H   GLU C 118      66.074 -16.391  13.112  1.00 48.73           H  
ATOM   1752  HA  GLU C 118      65.357 -15.949  10.315  1.00 57.35           H  
ATOM   1753  HB2 GLU C 118      65.606 -18.399  10.115  1.00 62.49           H  
ATOM   1754  HB3 GLU C 118      67.031 -17.419  10.536  1.00 62.49           H  
ATOM   1755  HG2 GLU C 118      66.681 -19.689  11.655  1.00 83.29           H  
ATOM   1756  HG3 GLU C 118      65.428 -18.865  12.614  1.00 83.29           H  
ATOM   1757  N   GLU C 119      63.052 -17.332  12.284  1.00 54.94           N  
ATOM   1758  CA  GLU C 119      61.582 -17.540  12.398  1.00 57.10           C  
ATOM   1759  C   GLU C 119      60.819 -16.282  11.941  1.00 58.36           C  
ATOM   1760  O   GLU C 119      59.812 -16.429  11.196  1.00 53.84           O  
ATOM   1761  CB  GLU C 119      61.139 -17.903  13.816  1.00 63.80           C  
ATOM   1762  CG  GLU C 119      59.860 -18.739  13.809  1.00 75.21           C  
ATOM   1763  CD  GLU C 119      58.985 -18.747  15.057  1.00 79.73           C  
ATOM   1764  OE1 GLU C 119      59.511 -19.002  16.180  1.00 80.97           O  
ATOM   1765  OE2 GLU C 119      57.766 -18.520  14.901  1.00 83.79           O1-
ATOM   1766  H   GLU C 119      63.633 -17.548  13.082  1.00 54.94           H  
ATOM   1767  HA  GLU C 119      61.345 -18.382  11.749  1.00 57.10           H  
ATOM   1768  HB2 GLU C 119      61.932 -18.474  14.299  1.00 63.80           H  
ATOM   1769  HB3 GLU C 119      60.960 -16.985  14.377  1.00 63.80           H  
ATOM   1770  HG2 GLU C 119      60.151 -19.771  13.615  1.00 75.21           H  
ATOM   1771  HG3 GLU C 119      59.243 -18.375  12.987  1.00 75.21           H  
ATOM   1772  N   LEU C 120      61.275 -15.091  12.351  1.00 52.93           N  
ATOM   1773  CA  LEU C 120      60.579 -13.797  12.116  1.00 44.64           C  
ATOM   1774  C   LEU C 120      60.666 -13.360  10.638  1.00 43.42           C  
ATOM   1775  O   LEU C 120      59.636 -12.934  10.082  1.00 37.51           O  
ATOM   1776  CB  LEU C 120      61.176 -12.775  13.084  1.00 42.52           C  
ATOM   1777  CG  LEU C 120      60.371 -11.501  13.321  1.00 43.09           C  
ATOM   1778  CD1 LEU C 120      58.897 -11.797  13.499  1.00 42.24           C  
ATOM   1779  CD2 LEU C 120      60.905 -10.744  14.529  1.00 46.33           C  
ATOM   1780  H   LEU C 120      62.151 -15.070  12.854  1.00 52.93           H  
ATOM   1781  HA  LEU C 120      59.511 -13.892  12.311  1.00 44.64           H  
ATOM   1782  HB2 LEU C 120      61.303 -13.268  14.048  1.00 42.52           H  
ATOM   1783  HB3 LEU C 120      62.151 -12.481  12.695  1.00 42.52           H  
ATOM   1784  HG  LEU C 120      60.482 -10.876  12.435  1.00 43.09           H  
ATOM   1785 HD12 LEU C 120      58.756 -12.423  14.380  1.00 42.24           H  
ATOM   1786 HD11 LEU C 120      58.522 -12.320  12.618  1.00 42.24           H  
ATOM   1787 HD13 LEU C 120      58.351 -10.862  13.625  1.00 42.24           H  
ATOM   1788 HD21 LEU C 120      60.798 -11.362  15.421  1.00 46.33           H  
ATOM   1789 HD23 LEU C 120      60.341  -9.820  14.657  1.00 46.33           H  
ATOM   1790 HD22 LEU C 120      61.958 -10.509  14.374  1.00 46.33           H  
ATOM   1791  N   ARG C 121      61.824 -13.488   9.984  1.00 41.65           N  
ATOM   1792  CA  ARG C 121      61.984 -13.140   8.542  1.00 48.70           C  
ATOM   1793  C   ARG C 121      61.082 -14.081   7.707  1.00 50.26           C  
ATOM   1794  O   ARG C 121      60.346 -13.563   6.840  1.00 48.57           O  
ATOM   1795  CB  ARG C 121      63.472 -13.148   8.180  1.00 46.51           C  
ATOM   1796  CG  ARG C 121      63.772 -13.016   6.695  1.00 52.23           C  
ATOM   1797  CD  ARG C 121      65.261 -13.035   6.388  1.00 54.35           C  
ATOM   1798  NE  ARG C 121      65.914 -14.292   6.736  1.00 52.16           N  
ATOM   1799  CZ  ARG C 121      67.163 -14.624   6.402  1.00 55.10           C  
ATOM   1800  NH2 ARG C 121      67.655 -15.787   6.780  1.00 63.19           N1+
ATOM   1801  NH1 ARG C 121      67.931 -13.799   5.716  1.00 53.75           N  
ATOM   1802  H   ARG C 121      62.627 -13.836  10.488  1.00 41.65           H  
ATOM   1803  HA  ARG C 121      61.648 -12.128   8.315  1.00 48.70           H  
ATOM   1804  HB2 ARG C 121      63.951 -12.317   8.698  1.00 46.51           H  
ATOM   1805  HB3 ARG C 121      63.900 -14.088   8.529  1.00 46.51           H  
ATOM   1806  HG2 ARG C 121      63.355 -12.074   6.339  1.00 52.23           H  
ATOM   1807  HG3 ARG C 121      63.298 -13.845   6.170  1.00 52.23           H  
ATOM   1808  HD2 ARG C 121      65.739 -12.232   6.950  1.00 54.35           H  
ATOM   1809  HD3 ARG C 121      65.395 -12.861   5.321  1.00 54.35           H  
ATOM   1810  HE  ARG C 121      65.381 -14.963   7.271  1.00 52.16           H  
ATOM   1811 HH21 ARG C 121      67.088 -16.424   7.320  1.00 63.19           H  
ATOM   1812 HH22 ARG C 121      68.600 -16.041   6.529  1.00 63.19           H  
ATOM   1813 HH11 ARG C 121      67.571 -12.904   5.418  1.00 53.75           H  
ATOM   1814 HH12 ARG C 121      68.879 -14.064   5.489  1.00 53.75           H  
ATOM   1815  N   LYS C 122      61.083 -15.387   8.015  1.00 52.74           N  
ATOM   1816  CA  LYS C 122      60.191 -16.424   7.422  1.00 56.94           C  
ATOM   1817  C   LYS C 122      58.721 -15.965   7.497  1.00 55.30           C  
ATOM   1818  O   LYS C 122      58.037 -15.977   6.439  1.00 60.44           O  
ATOM   1819  CB  LYS C 122      60.415 -17.762   8.138  1.00 63.63           C  
ATOM   1820  CG  LYS C 122      59.224 -18.716   8.153  1.00 65.56           C  
ATOM   1821  CD  LYS C 122      59.505 -20.045   8.834  1.00 72.75           C  
ATOM   1822  CE  LYS C 122      58.261 -20.897   9.007  1.00 78.60           C  
ATOM   1823  NZ  LYS C 122      58.522 -22.324   8.682  1.00 79.96           N1+
ATOM   1824  H   LYS C 122      61.748 -15.695   8.710  1.00 52.74           H  
ATOM   1825  HA  LYS C 122      60.433 -16.563   6.368  1.00 56.94           H  
ATOM   1826  HB2 LYS C 122      61.244 -18.270   7.646  1.00 63.63           H  
ATOM   1827  HB3 LYS C 122      60.683 -17.546   9.173  1.00 63.63           H  
ATOM   1828  HG2 LYS C 122      58.401 -18.229   8.678  1.00 65.56           H  
ATOM   1829  HG3 LYS C 122      58.930 -18.914   7.122  1.00 65.56           H  
ATOM   1830  HD2 LYS C 122      59.931 -19.848   9.818  1.00 72.75           H  
ATOM   1831  HD3 LYS C 122      60.224 -20.599   8.231  1.00 72.75           H  
ATOM   1832  HE2 LYS C 122      57.481 -20.522   8.344  1.00 78.60           H  
ATOM   1833  HE3 LYS C 122      57.925 -20.826  10.041  1.00 78.60           H  
ATOM   1834  HZ1 LYS C 122      58.834 -22.400   7.725  1.00 79.96           H  
ATOM   1835  HZ3 LYS C 122      57.673 -22.858   8.803  1.00 79.96           H  
ATOM   1836  HZ2 LYS C 122      59.236 -22.684   9.299  1.00 79.96           H  
ATOM   1837  N   ARG C 123      58.246 -15.591   8.688  1.00 50.95           N  
ATOM   1838  CA  ARG C 123      56.892 -15.011   8.914  1.00 50.48           C  
ATOM   1839  C   ARG C 123      56.702 -13.787   8.008  1.00 52.86           C  
ATOM   1840  O   ARG C 123      55.643 -13.654   7.387  1.00 50.43           O  
ATOM   1841  CB  ARG C 123      56.699 -14.592  10.374  1.00 52.56           C  
ATOM   1842  CG  ARG C 123      55.517 -15.263  11.049  1.00 59.18           C  
ATOM   1843  CD  ARG C 123      55.075 -14.567  12.322  1.00 62.04           C  
ATOM   1844  NE  ARG C 123      55.959 -14.800  13.460  1.00 70.10           N  
ATOM   1845  CZ  ARG C 123      55.874 -14.167  14.643  1.00 74.27           C  
ATOM   1846  NH2 ARG C 123      56.749 -14.454  15.596  1.00 66.96           N1+
ATOM   1847  NH1 ARG C 123      54.939 -13.246  14.865  1.00 66.55           N  
ATOM   1848  H   ARG C 123      58.847 -15.710   9.491  1.00 50.95           H  
ATOM   1849  HA  ARG C 123      56.154 -15.777   8.677  1.00 50.48           H  
ATOM   1850  HB2 ARG C 123      57.603 -14.847  10.928  1.00 52.56           H  
ATOM   1851  HB3 ARG C 123      56.546 -13.513  10.405  1.00 52.56           H  
ATOM   1852  HG2 ARG C 123      55.796 -16.288  11.294  1.00 59.18           H  
ATOM   1853  HG3 ARG C 123      54.680 -15.271  10.351  1.00 59.18           H  
ATOM   1854  HD2 ARG C 123      54.079 -14.926  12.581  1.00 62.04           H  
ATOM   1855  HD3 ARG C 123      55.036 -13.495  12.131  1.00 62.04           H  
ATOM   1856  HE  ARG C 123      56.690 -15.489  13.350  1.00 70.10           H  
ATOM   1857 HH21 ARG C 123      57.470 -15.142  15.429  1.00 66.96           H  
ATOM   1858 HH22 ARG C 123      56.696 -13.985  16.489  1.00 66.96           H  
ATOM   1859 HH12 ARG C 123      54.269 -13.022  14.143  1.00 66.55           H  
ATOM   1860 HH11 ARG C 123      54.899 -12.771  15.756  1.00 66.55           H  
ATOM   1861  N   TRP C 124      57.690 -12.897   7.944  1.00 51.37           N  
ATOM   1862  CA  TRP C 124      57.514 -11.599   7.261  1.00 47.72           C  
ATOM   1863  C   TRP C 124      57.485 -11.853   5.751  1.00 46.33           C  
ATOM   1864  O   TRP C 124      56.686 -11.220   5.035  1.00 49.03           O  
ATOM   1865  CB  TRP C 124      58.565 -10.589   7.754  1.00 42.35           C  
ATOM   1866  CG  TRP C 124      58.039  -9.773   8.897  1.00 43.99           C  
ATOM   1867  CD1 TRP C 124      57.976 -10.154  10.209  1.00 44.27           C  
ATOM   1868  NE1 TRP C 124      57.389  -9.173  10.951  1.00 47.62           N  
ATOM   1869  CE2 TRP C 124      57.015  -8.143  10.133  1.00 43.63           C  
ATOM   1870  CD2 TRP C 124      57.415  -8.476   8.830  1.00 41.58           C  
ATOM   1871  CE3 TRP C 124      57.152  -7.574   7.804  1.00 49.41           C  
ATOM   1872  CZ3 TRP C 124      56.530  -6.385   8.103  1.00 52.33           C  
ATOM   1873  CH2 TRP C 124      56.164  -6.070   9.407  1.00 49.97           C  
ATOM   1874  CZ2 TRP C 124      56.380  -6.946  10.442  1.00 44.93           C  
ATOM   1875  H   TRP C 124      58.579 -13.114   8.372  1.00 51.37           H  
ATOM   1876  HA  TRP C 124      56.562 -11.128   7.507  1.00 47.72           H  
ATOM   1877  HB2 TRP C 124      59.452 -11.131   8.082  1.00 42.35           H  
ATOM   1878  HB3 TRP C 124      58.829  -9.922   6.933  1.00 42.35           H  
ATOM   1879  HD1 TRP C 124      58.338 -11.094  10.599  1.00 44.27           H  
ATOM   1880  HE1 TRP C 124      57.251  -9.202  11.951  1.00 47.62           H  
ATOM   1881  HE3 TRP C 124      57.432  -7.805   6.787  1.00 49.41           H  
ATOM   1882  HZ3 TRP C 124      56.323  -5.682   7.310  1.00 52.33           H  
ATOM   1883  HH2 TRP C 124      55.700  -5.117   9.610  1.00 49.97           H  
ATOM   1884  HZ2 TRP C 124      56.071  -6.714  11.450  1.00 44.93           H  
ATOM   1885  N   ILE C 125      58.283 -12.793   5.283  1.00 48.43           N  
ATOM   1886  CA  ILE C 125      58.384 -13.092   3.828  1.00 55.00           C  
ATOM   1887  C   ILE C 125      57.092 -13.808   3.370  1.00 61.97           C  
ATOM   1888  O   ILE C 125      56.607 -13.466   2.279  1.00 55.58           O  
ATOM   1889  CB  ILE C 125      59.700 -13.846   3.540  1.00 50.61           C  
ATOM   1890  CG1 ILE C 125      60.880 -12.865   3.616  1.00 54.82           C  
ATOM   1891  CG2 ILE C 125      59.646 -14.564   2.203  1.00 58.30           C  
ATOM   1892  CD1 ILE C 125      62.280 -13.481   3.542  1.00 50.69           C  
ATOM   1893  H   ILE C 125      58.843 -13.328   5.932  1.00 48.43           H  
ATOM   1894  HA  ILE C 125      58.446 -12.183   3.230  1.00 55.00           H  
ATOM   1895  HB  ILE C 125      59.841 -14.616   4.298  1.00 50.61           H  
ATOM   1896 HG12 ILE C 125      60.782 -12.162   2.789  1.00 54.82           H  
ATOM   1897 HG13 ILE C 125      60.804 -12.326   4.561  1.00 54.82           H  
ATOM   1898 HG22 ILE C 125      59.505 -13.835   1.405  1.00 58.30           H  
ATOM   1899 HG21 ILE C 125      58.815 -15.269   2.202  1.00 58.30           H  
ATOM   1900 HG23 ILE C 125      60.580 -15.103   2.042  1.00 58.30           H  
ATOM   1901 HD12 ILE C 125      62.387 -14.028   2.606  1.00 50.69           H  
ATOM   1902 HD11 ILE C 125      62.422 -14.163   4.380  1.00 50.69           H  
ATOM   1903 HD13 ILE C 125      63.028 -12.689   3.588  1.00 50.69           H  
ATOM   1904  N   HIS C 126      56.517 -14.706   4.185  1.00 64.91           N  
ATOM   1905  CA  HIS C 126      55.221 -15.406   3.928  1.00 63.64           C  
ATOM   1906  C   HIS C 126      54.044 -14.414   3.856  1.00 58.90           C  
ATOM   1907  O   HIS C 126      53.240 -14.515   2.906  1.00 58.18           O  
ATOM   1908  CB  HIS C 126      54.920 -16.475   5.006  1.00 76.08           C  
ATOM   1909  CG  HIS C 126      53.502 -16.957   4.944  1.00 90.30           C  
ATOM   1910  CD2 HIS C 126      53.133 -18.128   4.295  1.00 88.11           C  
ATOM   1911  NE2 HIS C 126      51.821 -18.261   4.333  1.00 85.92           N  
ATOM   1912  CE1 HIS C 126      51.314 -17.209   4.992  1.00 89.19           C  
ATOM   1913  ND1 HIS C 126      52.346 -16.388   5.363  1.00 95.15           N  
ATOM   1914  H   HIS C 126      57.000 -14.928   5.044  1.00 64.91           H  
ATOM   1915  HA  HIS C 126      55.328 -15.902   2.963  1.00 63.64           H  
ATOM   1916  HB2 HIS C 126      55.101 -16.041   5.990  1.00 76.08           H  
ATOM   1917  HB3 HIS C 126      55.587 -17.324   4.855  1.00 76.08           H  
ATOM   1918  HD2 HIS C 126      53.816 -18.823   3.830  1.00 88.11           H  
ATOM   1919  HE1 HIS C 126      50.267 -17.038   5.196  1.00 89.19           H  
ATOM   1920  HD1 HIS C 126      52.255 -15.453   5.896  1.00 95.15           H  
ATOM   1921  N   GLN C 127      53.898 -13.532   4.854  1.00 56.90           N  
ATOM   1922  CA  GLN C 127      52.795 -12.529   4.938  1.00 55.53           C  
ATOM   1923  C   GLN C 127      52.973 -11.424   3.893  1.00 54.78           C  
ATOM   1924  O   GLN C 127      51.953 -10.876   3.469  1.00 63.59           O  
ATOM   1925  CB  GLN C 127      52.691 -11.877   6.314  1.00 47.47           C  
ATOM   1926  CG  GLN C 127      52.543 -12.876   7.435  1.00 48.74           C  
ATOM   1927  CD  GLN C 127      51.237 -13.632   7.404  1.00 57.69           C  
ATOM   1928  NE2 GLN C 127      50.180 -13.109   7.044  1.00 49.71           N  
ATOM   1929  OE1 GLN C 127      51.301 -14.875   7.847  1.00 61.49           O  
ATOM   1930  H   GLN C 127      54.580 -13.546   5.599  1.00 56.90           H  
ATOM   1931  HA  GLN C 127      51.877 -13.085   4.749  1.00 55.53           H  
ATOM   1932  HB2 GLN C 127      53.593 -11.291   6.489  1.00 47.47           H  
ATOM   1933  HB3 GLN C 127      51.823 -11.218   6.321  1.00 47.47           H  
ATOM   1934  HG2 GLN C 127      52.610 -12.343   8.383  1.00 48.74           H  
ATOM   1935  HG3 GLN C 127      53.359 -13.596   7.365  1.00 48.74           H  
ATOM   1936 HE22 GLN C 127      50.176 -12.155   6.712  1.00 49.71           H  
ATOM   1937 HE21 GLN C 127      49.318 -13.634   7.081  1.00 49.71           H  
ATOM   1938  N   LEU C 128      54.197 -11.109   3.468  1.00 56.89           N  
ATOM   1939  CA  LEU C 128      54.399 -10.092   2.403  1.00 56.57           C  
ATOM   1940  C   LEU C 128      54.047 -10.734   1.059  1.00 57.40           C  
ATOM   1941  O   LEU C 128      53.295 -10.094   0.286  1.00 54.61           O  
ATOM   1942  CB  LEU C 128      55.826  -9.542   2.450  1.00 54.27           C  
ATOM   1943  CG  LEU C 128      56.014  -8.376   3.424  1.00 50.98           C  
ATOM   1944  CD1 LEU C 128      57.432  -8.309   3.945  1.00 50.44           C  
ATOM   1945  CD2 LEU C 128      55.634  -7.068   2.763  1.00 50.05           C  
ATOM   1946  H   LEU C 128      54.999 -11.569   3.875  1.00 56.89           H  
ATOM   1947  HA  LEU C 128      53.745  -9.233   2.554  1.00 56.57           H  
ATOM   1948  HB2 LEU C 128      56.494 -10.349   2.749  1.00 54.27           H  
ATOM   1949  HB3 LEU C 128      56.094  -9.200   1.450  1.00 54.27           H  
ATOM   1950  HG  LEU C 128      55.355  -8.548   4.275  1.00 50.98           H  
ATOM   1951 HD12 LEU C 128      58.116  -8.138   3.115  1.00 50.44           H  
ATOM   1952 HD11 LEU C 128      57.683  -9.250   4.436  1.00 50.44           H  
ATOM   1953 HD13 LEU C 128      57.517  -7.492   4.661  1.00 50.44           H  
ATOM   1954 HD21 LEU C 128      56.288  -6.888   1.911  1.00 50.05           H  
ATOM   1955 HD23 LEU C 128      55.740  -6.254   3.481  1.00 50.05           H  
ATOM   1956 HD22 LEU C 128      54.599  -7.120   2.423  1.00 50.05           H  
ATOM   1957  N   LYS C 129      54.487 -11.974   0.815  1.00 50.96           N  
ATOM   1958  CA  LYS C 129      54.216 -12.656  -0.482  1.00 51.38           C  
ATOM   1959  C   LYS C 129      52.697 -12.762  -0.648  1.00 60.69           C  
ATOM   1960  O   LYS C 129      52.176 -12.440  -1.741  1.00 56.85           O  
ATOM   1961  CB  LYS C 129      54.931 -14.007  -0.580  1.00 47.65           C  
ATOM   1962  CG  LYS C 129      56.432 -13.926  -0.874  1.00 46.92           C  
ATOM   1963  CD  LYS C 129      57.142 -15.261  -0.927  1.00 51.24           C  
ATOM   1964  CE  LYS C 129      58.645 -15.158  -1.110  1.00 58.38           C  
ATOM   1965  NZ  LYS C 129      59.017 -14.842  -2.519  1.00 63.92           N1+
ATOM   1966  H   LYS C 129      55.015 -12.459   1.527  1.00 50.96           H  
ATOM   1967  HA  LYS C 129      54.622 -12.071  -1.307  1.00 51.38           H  
ATOM   1968  HB2 LYS C 129      54.800 -14.529   0.368  1.00 47.65           H  
ATOM   1969  HB3 LYS C 129      54.461 -14.581  -1.378  1.00 47.65           H  
ATOM   1970  HG2 LYS C 129      56.563 -13.434  -1.838  1.00 46.92           H  
ATOM   1971  HG3 LYS C 129      56.899 -13.325  -0.093  1.00 46.92           H  
ATOM   1972  HD2 LYS C 129      56.735 -15.832  -1.761  1.00 51.24           H  
ATOM   1973  HD3 LYS C 129      56.947 -15.790   0.006  1.00 51.24           H  
ATOM   1974  HE2 LYS C 129      59.100 -16.109  -0.832  1.00 58.38           H  
ATOM   1975  HE3 LYS C 129      59.025 -14.370  -0.461  1.00 58.38           H  
ATOM   1976  HZ1 LYS C 129      58.670 -15.567  -3.130  1.00 63.92           H  
ATOM   1977  HZ3 LYS C 129      60.023 -14.788  -2.598  1.00 63.92           H  
ATOM   1978  HZ2 LYS C 129      58.612 -13.955  -2.784  1.00 63.92           H  
ATOM   1979  N   ASN C 130      51.997 -13.127   0.424  1.00 63.57           N  
ATOM   1980  CA  ASN C 130      50.523 -13.287   0.380  1.00 64.65           C  
ATOM   1981  C   ASN C 130      49.870 -11.968  -0.062  1.00 57.24           C  
ATOM   1982  O   ASN C 130      49.040 -12.008  -0.956  1.00 65.31           O  
ATOM   1983  CB  ASN C 130      49.954 -13.772   1.720  1.00 70.60           C  
ATOM   1984  CG  ASN C 130      48.463 -14.007   1.628  1.00 67.22           C  
ATOM   1985  OD1 ASN C 130      47.965 -14.405   0.580  1.00 83.66           O  
ATOM   1986  ND2 ASN C 130      47.733 -13.717   2.686  1.00 71.63           N  
ATOM   1987  H   ASN C 130      52.484 -13.300   1.292  1.00 63.57           H  
ATOM   1988  HA  ASN C 130      50.288 -14.060  -0.352  1.00 64.65           H  
ATOM   1989  HB2 ASN C 130      50.149 -13.019   2.483  1.00 70.60           H  
ATOM   1990  HB3 ASN C 130      50.444 -14.706   1.997  1.00 70.60           H  
ATOM   1991 HD22 ASN C 130      48.178 -13.391   3.532  1.00 71.63           H  
ATOM   1992 HD21 ASN C 130      46.729 -13.821   2.651  1.00 71.63           H  
ATOM   1993  N   VAL C 131      50.200 -10.847   0.579  1.00 57.05           N  
ATOM   1994  CA  VAL C 131      49.486  -9.546   0.398  1.00 52.74           C  
ATOM   1995  C   VAL C 131      49.871  -8.920  -0.948  1.00 54.52           C  
ATOM   1996  O   VAL C 131      49.068  -8.143  -1.445  1.00 59.03           O  
ATOM   1997  CB  VAL C 131      49.765  -8.575   1.562  1.00 55.75           C  
ATOM   1998  CG1 VAL C 131      49.347  -9.140   2.920  1.00 54.42           C  
ATOM   1999  CG2 VAL C 131      51.221  -8.136   1.601  1.00 59.49           C  
ATOM   2000  H   VAL C 131      50.977 -10.878   1.223  1.00 57.05           H  
ATOM   2001  HA  VAL C 131      48.414  -9.744   0.399  1.00 52.74           H  
ATOM   2002  HB  VAL C 131      49.145  -7.700   1.367  1.00 55.75           H  
ATOM   2003 HG12 VAL C 131      49.948 -10.020   3.148  1.00 54.42           H  
ATOM   2004 HG11 VAL C 131      48.293  -9.418   2.889  1.00 54.42           H  
ATOM   2005 HG13 VAL C 131      49.501  -8.384   3.690  1.00 54.42           H  
ATOM   2006 HG21 VAL C 131      51.856  -9.001   1.796  1.00 59.49           H  
ATOM   2007 HG23 VAL C 131      51.357  -7.400   2.393  1.00 59.49           H  
ATOM   2008 HG22 VAL C 131      51.493  -7.694   0.643  1.00 59.49           H  
ATOM   2009  N   ILE C 132      51.052  -9.228  -1.510  1.00 58.87           N  
ATOM   2010  CA  ILE C 132      51.514  -8.717  -2.846  1.00 60.51           C  
ATOM   2011  C   ILE C 132      51.109  -9.711  -3.968  1.00 53.79           C  
ATOM   2012  O   ILE C 132      51.401  -9.424  -5.136  1.00 54.07           O  
ATOM   2013  CB  ILE C 132      53.044  -8.413  -2.860  1.00 54.89           C  
ATOM   2014  CG1 ILE C 132      53.897  -9.637  -2.528  1.00 57.08           C  
ATOM   2015  CG2 ILE C 132      53.418  -7.267  -1.943  1.00 49.68           C  
ATOM   2016  CD1 ILE C 132      55.147  -9.759  -3.371  1.00 56.01           C  
ATOM   2017  H   ILE C 132      51.670  -9.843  -1.001  1.00 58.87           H  
ATOM   2018  HA  ILE C 132      51.014  -7.767  -3.036  1.00 60.51           H  
ATOM   2019  HB  ILE C 132      53.261  -8.118  -3.886  1.00 54.89           H  
ATOM   2020 HG12 ILE C 132      54.194  -9.575  -1.481  1.00 57.08           H  
ATOM   2021 HG13 ILE C 132      53.291 -10.530  -2.682  1.00 57.08           H  
ATOM   2022 HG22 ILE C 132      53.207  -7.545  -0.910  1.00 49.68           H  
ATOM   2023 HG21 ILE C 132      52.835  -6.385  -2.207  1.00 49.68           H  
ATOM   2024 HG23 ILE C 132      54.480  -7.047  -2.050  1.00 49.68           H  
ATOM   2025 HD12 ILE C 132      55.767  -8.874  -3.231  1.00 56.01           H  
ATOM   2026 HD11 ILE C 132      54.870  -9.845  -4.422  1.00 56.01           H  
ATOM   2027 HD13 ILE C 132      55.704 -10.645  -3.068  1.00 56.01           H  
ATOM   2028  N   ARG C 133      50.443 -10.825  -3.642  1.00 56.42           N  
ATOM   2029  CA  ARG C 133      50.197 -11.997  -4.546  1.00 60.32           C  
ATOM   2030  C   ARG C 133      49.550 -11.586  -5.894  1.00 57.97           C  
ATOM   2031  O   ARG C 133      49.997 -12.096  -6.937  1.00 53.16           O  
ATOM   2032  CB  ARG C 133      49.366 -13.035  -3.782  1.00 60.83           C  
ATOM   2033  CG  ARG C 133      49.229 -14.376  -4.482  1.00 71.96           C  
ATOM   2034  CD  ARG C 133      48.624 -15.480  -3.622  1.00 79.48           C  
ATOM   2035  NE  ARG C 133      47.588 -15.031  -2.685  1.00 85.13           N  
ATOM   2036  CZ  ARG C 133      46.411 -15.640  -2.451  1.00 97.29           C  
ATOM   2037  NH2 ARG C 133      45.588 -15.117  -1.558  1.00104.30           N1+
ATOM   2038  NH1 ARG C 133      46.040 -16.740  -3.100  1.00 81.74           N  
ATOM   2039  H   ARG C 133      50.073 -10.882  -2.704  1.00 56.42           H  
ATOM   2040  HA  ARG C 133      51.153 -12.441  -4.823  1.00 60.32           H  
ATOM   2041  HB2 ARG C 133      49.839 -13.204  -2.814  1.00 60.83           H  
ATOM   2042  HB3 ARG C 133      48.367 -12.627  -3.632  1.00 60.83           H  
ATOM   2043  HG2 ARG C 133      50.221 -14.697  -4.800  1.00 71.96           H  
ATOM   2044  HG3 ARG C 133      48.594 -14.240  -5.357  1.00 71.96           H  
ATOM   2045  HD2 ARG C 133      49.427 -15.940  -3.046  1.00 79.48           H  
ATOM   2046  HD3 ARG C 133      48.182 -16.224  -4.286  1.00 79.48           H  
ATOM   2047  HE  ARG C 133      47.776 -14.184  -2.167  1.00 85.13           H  
ATOM   2048 HH21 ARG C 133      45.847 -14.275  -1.065  1.00104.30           H  
ATOM   2049 HH22 ARG C 133      44.701 -15.560  -1.369  1.00104.30           H  
ATOM   2050 HH12 ARG C 133      46.655 -17.154  -3.786  1.00 81.74           H  
ATOM   2051 HH11 ARG C 133      45.142 -17.161  -2.906  1.00 81.74           H  
ATOM   2052  N   TYR C 134      48.556 -10.693  -5.880  1.00 51.72           N  
ATOM   2053  CA  TYR C 134      47.751 -10.256  -7.045  1.00 54.91           C  
ATOM   2054  C   TYR C 134      48.239  -8.886  -7.521  1.00 64.31           C  
ATOM   2055  O   TYR C 134      47.439  -8.110  -8.113  1.00 69.28           O  
ATOM   2056  CB  TYR C 134      46.260 -10.146  -6.692  1.00 56.54           C  
ATOM   2057  CG  TYR C 134      45.637 -11.334  -5.999  1.00 57.57           C  
ATOM   2058  CD1 TYR C 134      45.904 -12.639  -6.394  1.00 54.10           C  
ATOM   2059  CE1 TYR C 134      45.346 -13.724  -5.735  1.00 56.91           C  
ATOM   2060  CZ  TYR C 134      44.468 -13.516  -4.683  1.00 62.37           C  
ATOM   2061  OH  TYR C 134      43.891 -14.559  -4.002  1.00 63.66           O  
ATOM   2062  CE2 TYR C 134      44.162 -12.220  -4.303  1.00 62.20           C  
ATOM   2063  CD2 TYR C 134      44.758 -11.148  -4.946  1.00 57.74           C  
ATOM   2064  H   TYR C 134      48.331 -10.275  -4.989  1.00 51.72           H  
ATOM   2065  HA  TYR C 134      47.872 -11.003  -7.830  1.00 54.91           H  
ATOM   2066  HB2 TYR C 134      46.138  -9.282  -6.040  1.00 56.54           H  
ATOM   2067  HB3 TYR C 134      45.712  -9.981  -7.620  1.00 56.54           H  
ATOM   2068  HD1 TYR C 134      46.561 -12.812  -7.233  1.00 54.10           H  
ATOM   2069  HE1 TYR C 134      45.595 -14.730  -6.041  1.00 56.91           H  
ATOM   2070  HH  TYR C 134      44.142 -15.433  -4.311  1.00 63.66           H  
ATOM   2071  HE2 TYR C 134      43.457 -12.045  -3.503  1.00 62.20           H  
ATOM   2072  HD2 TYR C 134      44.532 -10.144  -4.618  1.00 57.74           H  
ATOM   2073  N   ASN C 135      49.503  -8.555  -7.263  1.00 62.49           N  
ATOM   2074  CA  ASN C 135      50.078  -7.278  -7.751  1.00 57.24           C  
ATOM   2075  C   ASN C 135      50.292  -7.435  -9.256  1.00 60.59           C  
ATOM   2076  O   ASN C 135      50.752  -8.518  -9.687  1.00 74.29           O  
ATOM   2077  CB  ASN C 135      51.359  -6.889  -7.002  1.00 60.21           C  
ATOM   2078  CG  ASN C 135      51.087  -6.414  -5.590  1.00 58.27           C  
ATOM   2079  OD1 ASN C 135      50.056  -6.737  -5.015  1.00 74.29           O  
ATOM   2080  ND2 ASN C 135      52.001  -5.659  -5.014  1.00 55.46           N  
ATOM   2081  H   ASN C 135      50.080  -9.185  -6.725  1.00 62.49           H  
ATOM   2082  HA  ASN C 135      49.394  -6.452  -7.556  1.00 57.24           H  
ATOM   2083  HB2 ASN C 135      51.854  -6.089  -7.550  1.00 60.21           H  
ATOM   2084  HB3 ASN C 135      52.014  -7.759  -6.956  1.00 60.21           H  
ATOM   2085 HD21 ASN C 135      52.841  -5.410  -5.518  1.00 55.46           H  
ATOM   2086 HD22 ASN C 135      51.863  -5.329  -4.070  1.00 55.46           H  
ATOM   2087  N   SER C 136      49.987  -6.390 -10.019  1.00 64.83           N  
ATOM   2088  CA  SER C 136      50.195  -6.348 -11.487  1.00 69.54           C  
ATOM   2089  C   SER C 136      51.695  -6.370 -11.792  1.00 71.89           C  
ATOM   2090  O   SER C 136      52.043  -6.859 -12.877  1.00 86.47           O  
ATOM   2091  CB  SER C 136      49.498  -5.164 -12.129  1.00 67.31           C  
ATOM   2092  OG  SER C 136      50.208  -3.949 -11.953  1.00 71.91           O  
ATOM   2093  H   SER C 136      49.589  -5.576  -9.573  1.00 64.83           H  
ATOM   2094  HA  SER C 136      49.738  -7.234 -11.929  1.00 69.54           H  
ATOM   2095  HB2 SER C 136      48.509  -5.057 -11.683  1.00 67.31           H  
ATOM   2096  HB3 SER C 136      49.395  -5.356 -13.197  1.00 67.31           H  
ATOM   2097  HG  SER C 136      51.069  -4.054 -12.364  1.00 71.91           H  
ATOM   2098  N   ASP C 137      52.538  -5.913 -10.856  1.00 72.43           N  
ATOM   2099  CA  ASP C 137      53.961  -5.553 -11.110  1.00 75.62           C  
ATOM   2100  C   ASP C 137      54.934  -6.731 -10.910  1.00 68.48           C  
ATOM   2101  O   ASP C 137      56.103  -6.529 -11.272  1.00 71.11           O  
ATOM   2102  CB  ASP C 137      54.373  -4.375 -10.225  1.00 92.98           C  
ATOM   2103  CG  ASP C 137      53.667  -3.057 -10.527  1.00104.54           C  
ATOM   2104  OD1 ASP C 137      53.369  -2.324  -9.545  1.00112.13           O  
ATOM   2105  OD2 ASP C 137      53.447  -2.747 -11.738  1.00 95.56           O1-
ATOM   2106  H   ASP C 137      52.184  -5.804  -9.916  1.00 72.43           H  
ATOM   2107  HA  ASP C 137      54.025  -5.271 -12.161  1.00 75.62           H  
ATOM   2108  HB2 ASP C 137      55.445  -4.220 -10.349  1.00 92.98           H  
ATOM   2109  HB3 ASP C 137      54.162  -4.642  -9.189  1.00 92.98           H  
ATOM   2110  N   LEU C 138      54.485  -7.906 -10.431  1.00 59.86           N  
ATOM   2111  CA  LEU C 138      55.331  -9.033  -9.920  1.00 56.76           C  
ATOM   2112  C   LEU C 138      56.427  -9.471 -10.909  1.00 59.12           C  
ATOM   2113  O   LEU C 138      56.115  -9.794 -12.060  1.00 69.63           O  
ATOM   2114  CB  LEU C 138      54.452 -10.249  -9.589  1.00 58.76           C  
ATOM   2115  CG  LEU C 138      53.841 -10.350  -8.185  1.00 51.07           C  
ATOM   2116  CD1 LEU C 138      53.495 -11.785  -7.884  1.00 49.97           C  
ATOM   2117  CD2 LEU C 138      54.771  -9.840  -7.095  1.00 55.34           C  
ATOM   2118  H   LEU C 138      53.484  -8.041 -10.413  1.00 59.86           H  
ATOM   2119  HA  LEU C 138      55.826  -8.656  -9.025  1.00 56.76           H  
ATOM   2120  HB2 LEU C 138      53.626 -10.252 -10.301  1.00 58.76           H  
ATOM   2121  HB3 LEU C 138      55.064 -11.138  -9.739  1.00 58.76           H  
ATOM   2122  HG  LEU C 138      52.951  -9.721  -8.188  1.00 51.07           H  
ATOM   2123 HD12 LEU C 138      54.404 -12.387  -7.888  1.00 49.97           H  
ATOM   2124 HD11 LEU C 138      52.807 -12.160  -8.641  1.00 49.97           H  
ATOM   2125 HD13 LEU C 138      53.024 -11.847  -6.903  1.00 49.97           H  
ATOM   2126 HD21 LEU C 138      55.672 -10.453  -7.070  1.00 55.34           H  
ATOM   2127 HD23 LEU C 138      54.266  -9.897  -6.131  1.00 55.34           H  
ATOM   2128 HD22 LEU C 138      55.041  -8.805  -7.303  1.00 55.34           H  
ATOM   2129  N   VAL C 139      57.665  -9.583 -10.425  1.00 56.18           N  
ATOM   2130  CA  VAL C 139      58.857 -10.046 -11.198  1.00 56.23           C  
ATOM   2131  C   VAL C 139      59.131 -11.522 -10.885  1.00 55.46           C  
ATOM   2132  O   VAL C 139      58.718 -11.995  -9.816  1.00 61.30           O  
ATOM   2133  CB  VAL C 139      60.095  -9.169 -10.910  1.00 57.08           C  
ATOM   2134  CG1 VAL C 139      59.945  -7.788 -11.534  1.00 56.43           C  
ATOM   2135  CG2 VAL C 139      60.408  -9.046  -9.427  1.00 54.22           C  
ATOM   2136  H   VAL C 139      57.808  -9.335  -9.457  1.00 56.18           H  
ATOM   2137  HA  VAL C 139      58.643  -9.946 -12.262  1.00 56.23           H  
ATOM   2138  HB  VAL C 139      60.940  -9.680 -11.371  1.00 57.08           H  
ATOM   2139 HG12 VAL C 139      59.101  -7.272 -11.076  1.00 56.43           H  
ATOM   2140 HG11 VAL C 139      59.771  -7.890 -12.605  1.00 56.43           H  
ATOM   2141 HG13 VAL C 139      60.856  -7.213 -11.367  1.00 56.43           H  
ATOM   2142 HG21 VAL C 139      59.585  -8.539  -8.923  1.00 54.22           H  
ATOM   2143 HG23 VAL C 139      61.325  -8.471  -9.295  1.00 54.22           H  
ATOM   2144 HG22 VAL C 139      60.538 -10.040  -8.999  1.00 54.22           H  
ATOM   2145  N   GLN C 140      59.780 -12.230 -11.810  1.00 58.33           N  
ATOM   2146  CA  GLN C 140      60.246 -13.636 -11.658  1.00 62.11           C  
ATOM   2147  C   GLN C 140      61.774 -13.650 -11.534  1.00 65.69           C  
ATOM   2148  O   GLN C 140      62.339 -14.753 -11.431  1.00 65.81           O  
ATOM   2149  CB  GLN C 140      59.824 -14.479 -12.863  1.00 71.35           C  
ATOM   2150  CG  GLN C 140      58.536 -15.256 -12.644  1.00 75.96           C  
ATOM   2151  CD  GLN C 140      57.383 -14.336 -12.319  1.00 89.67           C  
ATOM   2152  NE2 GLN C 140      56.723 -14.488 -11.294  1.00 91.60           N  
ATOM   2153  OE1 GLN C 140      57.151 -13.346 -13.173  1.00 90.82           O  
ATOM   2154  H   GLN C 140      59.973 -11.772 -12.689  1.00 58.33           H  
ATOM   2155  HA  GLN C 140      59.795 -14.061 -10.762  1.00 62.11           H  
ATOM   2156  HB2 GLN C 140      59.684 -13.815 -13.716  1.00 71.35           H  
ATOM   2157  HB3 GLN C 140      60.620 -15.190 -13.082  1.00 71.35           H  
ATOM   2158  HG2 GLN C 140      58.678 -15.951 -11.817  1.00 75.96           H  
ATOM   2159  HG3 GLN C 140      58.299 -15.812 -13.551  1.00 75.96           H  
ATOM   2160 HE22 GLN C 140      56.931 -15.254 -10.669  1.00 91.60           H  
ATOM   2161 HE21 GLN C 140      55.974 -13.847 -11.076  1.00 91.60           H  
ATOM   2162  N   LYS C 141      62.414 -12.473 -11.565  1.00 66.44           N  
ATOM   2163  CA  LYS C 141      63.890 -12.324 -11.465  1.00 60.06           C  
ATOM   2164  C   LYS C 141      64.256 -11.225 -10.466  1.00 57.61           C  
ATOM   2165  O   LYS C 141      63.670 -10.126 -10.518  1.00 62.55           O  
ATOM   2166  CB  LYS C 141      64.504 -11.988 -12.820  1.00 60.48           C  
ATOM   2167  CG  LYS C 141      64.345 -13.082 -13.853  1.00 65.47           C  
ATOM   2168  CD  LYS C 141      64.726 -12.653 -15.237  1.00 62.03           C  
ATOM   2169  CE  LYS C 141      64.975 -13.831 -16.147  1.00 54.60           C  
ATOM   2170  NZ  LYS C 141      65.453 -13.319 -17.442  1.00 63.84           N1+
ATOM   2171  H   LYS C 141      61.859 -11.635 -11.662  1.00 66.44           H  
ATOM   2172  HA  LYS C 141      64.289 -13.278 -11.120  1.00 60.06           H  
ATOM   2173  HB2 LYS C 141      64.025 -11.085 -13.200  1.00 60.48           H  
ATOM   2174  HB3 LYS C 141      65.569 -11.802 -12.679  1.00 60.48           H  
ATOM   2175  HG2 LYS C 141      64.977 -13.923 -13.565  1.00 65.47           H  
ATOM   2176  HG3 LYS C 141      63.302 -13.398 -13.864  1.00 65.47           H  
ATOM   2177  HD2 LYS C 141      65.635 -12.054 -15.181  1.00 62.03           H  
ATOM   2178  HD3 LYS C 141      63.919 -12.052 -15.653  1.00 62.03           H  
ATOM   2179  HE2 LYS C 141      64.050 -14.389 -16.290  1.00 54.60           H  
ATOM   2180  HE3 LYS C 141      65.730 -14.484 -15.707  1.00 54.60           H  
ATOM   2181  HZ1 LYS C 141      64.751 -12.715 -17.845  1.00 63.84           H  
ATOM   2182  HZ3 LYS C 141      65.630 -14.093 -18.066  1.00 63.84           H  
ATOM   2183  HZ2 LYS C 141      66.307 -12.797 -17.303  1.00 63.84           H  
ATOM   2184  N   TYR C 142      65.264 -11.520  -9.652  1.00 61.60           N  
ATOM   2185  CA  TYR C 142      65.712 -10.714  -8.493  1.00 64.90           C  
ATOM   2186  C   TYR C 142      67.235 -10.821  -8.347  1.00 61.72           C  
ATOM   2187  O   TYR C 142      67.869 -11.734  -8.962  1.00 57.27           O  
ATOM   2188  CB  TYR C 142      64.972 -11.173  -7.231  1.00 69.04           C  
ATOM   2189  CG  TYR C 142      65.565 -12.362  -6.512  1.00 66.87           C  
ATOM   2190  CD1 TYR C 142      65.630 -13.615  -7.105  1.00 66.38           C  
ATOM   2191  CE1 TYR C 142      66.153 -14.713  -6.436  1.00 65.69           C  
ATOM   2192  CZ  TYR C 142      66.614 -14.569  -5.141  1.00 69.36           C  
ATOM   2193  OH  TYR C 142      67.144 -15.627  -4.462  1.00 65.03           O  
ATOM   2194  CE2 TYR C 142      66.553 -13.328  -4.528  1.00 74.29           C  
ATOM   2195  CD2 TYR C 142      66.022 -12.243  -5.208  1.00 70.91           C  
ATOM   2196  H   TYR C 142      65.772 -12.373  -9.841  1.00 61.60           H  
ATOM   2197  HA  TYR C 142      65.473  -9.662  -8.649  1.00 64.90           H  
ATOM   2198  HB2 TYR C 142      64.952 -10.336  -6.533  1.00 69.04           H  
ATOM   2199  HB3 TYR C 142      63.953 -11.431  -7.518  1.00 69.04           H  
ATOM   2200  HD1 TYR C 142      65.264 -13.739  -8.113  1.00 66.38           H  
ATOM   2201  HE1 TYR C 142      66.200 -15.675  -6.925  1.00 65.69           H  
ATOM   2202  HH  TYR C 142      67.154 -16.456  -4.947  1.00 65.03           H  
ATOM   2203  HE2 TYR C 142      66.919 -13.206  -3.519  1.00 74.29           H  
ATOM   2204  HD2 TYR C 142      65.963 -11.286  -4.713  1.00 70.91           H  
ATOM   2205  N   HIS C 143      67.774  -9.896  -7.544  1.00 58.68           N  
ATOM   2206  CA  HIS C 143      69.195  -9.766  -7.137  1.00 52.90           C  
ATOM   2207  C   HIS C 143      69.412 -10.405  -5.770  1.00 57.57           C  
ATOM   2208  O   HIS C 143      69.095  -9.768  -4.758  1.00 51.02           O  
ATOM   2209  CB  HIS C 143      69.542  -8.288  -7.074  1.00 50.18           C  
ATOM   2210  CG  HIS C 143      69.340  -7.558  -8.360  1.00 53.61           C  
ATOM   2211  ND1 HIS C 143      70.197  -7.690  -9.427  1.00 54.72           N1+
ATOM   2212  CE1 HIS C 143      69.820  -6.884 -10.384  1.00 54.25           C  
ATOM   2213  NE2 HIS C 143      68.726  -6.249  -9.986  1.00 47.44           N  
ATOM   2214  CD2 HIS C 143      68.415  -6.653  -8.737  1.00 49.96           C  
ATOM   2215  H   HIS C 143      67.139  -9.205  -7.171  1.00 58.68           H  
ATOM   2216  HA  HIS C 143      69.834 -10.273  -7.860  1.00 52.90           H  
ATOM   2217  HB2 HIS C 143      70.589  -8.194  -6.788  1.00 50.18           H  
ATOM   2218  HB3 HIS C 143      68.915  -7.821  -6.314  1.00 50.18           H  
ATOM   2219  HD1 HIS C 143      71.047  -8.355  -9.468  1.00 54.72           H  
ATOM   2220  HE1 HIS C 143      70.314  -6.756 -11.336  1.00 54.25           H  
ATOM   2221  HE2 HIS C 143      68.209  -5.573 -10.530  1.00 47.44           H  
ATOM   2222  HD2 HIS C 143      67.577  -6.314  -8.147  1.00 49.96           H  
ATOM   2223  N   PRO C 144      69.958 -11.653  -5.701  1.00 60.30           N  
ATOM   2224  CA  PRO C 144      70.192 -12.358  -4.436  1.00 62.66           C  
ATOM   2225  C   PRO C 144      71.039 -11.581  -3.415  1.00 55.24           C  
ATOM   2226  O   PRO C 144      70.745 -11.728  -2.251  1.00 52.53           O  
ATOM   2227  CB  PRO C 144      70.982 -13.627  -4.816  1.00 61.72           C  
ATOM   2228  CG  PRO C 144      70.709 -13.830  -6.280  1.00 58.87           C  
ATOM   2229  CD  PRO C 144      70.428 -12.451  -6.841  1.00 58.50           C  
ATOM   2230  HA  PRO C 144      69.226 -12.533  -3.962  1.00 62.66           H  
ATOM   2231  HB2 PRO C 144      72.048 -13.481  -4.641  1.00 61.72           H  
ATOM   2232  HB3 PRO C 144      70.633 -14.483  -4.238  1.00 61.72           H  
ATOM   2233  HG2 PRO C 144      69.845 -14.480  -6.418  1.00 58.87           H  
ATOM   2234  HG3 PRO C 144      71.577 -14.270  -6.770  1.00 58.87           H  
ATOM   2235  HD2 PRO C 144      69.660 -12.502  -7.613  1.00 58.50           H  
ATOM   2236  HD3 PRO C 144      71.336 -12.018  -7.261  1.00 58.50           H  
ATOM   2237  N   SER C 145      72.018 -10.794  -3.883  1.00 50.36           N  
ATOM   2238  CA  SER C 145      73.005 -10.044  -3.065  1.00 59.77           C  
ATOM   2239  C   SER C 145      72.612  -8.571  -2.929  1.00 56.88           C  
ATOM   2240  O   SER C 145      71.652  -8.143  -3.601  1.00 59.30           O  
ATOM   2241  CB  SER C 145      74.399 -10.175  -3.633  1.00 66.02           C  
ATOM   2242  OG  SER C 145      74.955 -11.451  -3.332  1.00 88.87           O  
ATOM   2243  H   SER C 145      72.091 -10.702  -4.886  1.00 50.36           H  
ATOM   2244  HA  SER C 145      73.003 -10.485  -2.068  1.00 59.77           H  
ATOM   2245  HB2 SER C 145      75.033  -9.399  -3.203  1.00 66.02           H  
ATOM   2246  HB3 SER C 145      74.356 -10.051  -4.715  1.00 66.02           H  
ATOM   2247  HG  SER C 145      74.385 -12.116  -3.726  1.00 88.87           H  
ATOM   2248  N   PHE C 146      73.351  -7.837  -2.087  1.00 54.36           N  
ATOM   2249  CA  PHE C 146      73.058  -6.433  -1.710  1.00 55.47           C  
ATOM   2250  C   PHE C 146      73.365  -5.520  -2.892  1.00 58.71           C  
ATOM   2251  O   PHE C 146      74.183  -5.881  -3.742  1.00 63.31           O  
ATOM   2252  CB  PHE C 146      73.866  -5.985  -0.485  1.00 61.45           C  
ATOM   2253  CG  PHE C 146      73.253  -6.301   0.853  1.00 54.70           C  
ATOM   2254  CD1 PHE C 146      72.387  -5.408   1.462  1.00 57.64           C  
ATOM   2255  CE1 PHE C 146      71.821  -5.705   2.692  1.00 63.50           C  
ATOM   2256  CZ  PHE C 146      72.093  -6.909   3.309  1.00 60.10           C  
ATOM   2257  CD2 PHE C 146      73.536  -7.496   1.495  1.00 56.33           C  
ATOM   2258  CE2 PHE C 146      72.957  -7.801   2.719  1.00 55.59           C  
ATOM   2259  H   PHE C 146      74.167  -8.271  -1.680  1.00 54.36           H  
ATOM   2260  HA  PHE C 146      72.002  -6.370  -1.447  1.00 55.47           H  
ATOM   2261  HB2 PHE C 146      74.841  -6.471  -0.530  1.00 61.45           H  
ATOM   2262  HB3 PHE C 146      73.996  -4.904  -0.547  1.00 61.45           H  
ATOM   2263  HD1 PHE C 146      72.151  -4.473   0.975  1.00 57.64           H  
ATOM   2264  HE1 PHE C 146      71.165  -4.993   3.169  1.00 63.50           H  
ATOM   2265  HZ  PHE C 146      71.629  -7.149   4.254  1.00 60.10           H  
ATOM   2266  HD2 PHE C 146      74.215  -8.199   1.036  1.00 56.33           H  
ATOM   2267  HE2 PHE C 146      73.184  -8.738   3.206  1.00 55.59           H  
ATOM   2268  N   TRP C 147      72.825  -4.298  -2.752  1.00 71.38           N  
ATOM   2269  CA  TRP C 147      73.173  -3.170  -3.638  1.00 73.93           C  
ATOM   2270  C   TRP C 147      73.873  -2.204  -2.677  1.00 64.63           C  
ATOM   2271  O   TRP C 147      73.203  -1.756  -1.735  1.00 60.96           O  
ATOM   2272  CB  TRP C 147      71.941  -2.518  -4.259  1.00 80.28           C  
ATOM   2273  CG  TRP C 147      72.218  -1.137  -4.769  1.00 81.77           C  
ATOM   2274  CD1 TRP C 147      72.130   0.020  -4.060  1.00 77.79           C  
ATOM   2275  NE1 TRP C 147      72.496   1.088  -4.856  1.00 83.75           N  
ATOM   2276  CE2 TRP C 147      72.779   0.630  -6.115  1.00 81.46           C  
ATOM   2277  CD2 TRP C 147      72.620  -0.772  -6.101  1.00 85.42           C  
ATOM   2278  CE3 TRP C 147      72.854  -1.487  -7.279  1.00 92.63           C  
ATOM   2279  CZ3 TRP C 147      73.229  -0.801  -8.412  1.00101.06           C  
ATOM   2280  CH2 TRP C 147      73.378   0.586  -8.401  1.00 98.11           C  
ATOM   2281  CZ2 TRP C 147      73.158   1.324  -7.261  1.00 89.74           C  
ATOM   2282  H   TRP C 147      72.156  -4.145  -2.011  1.00 71.38           H  
ATOM   2283  HA  TRP C 147      73.781  -3.475  -4.490  1.00 73.93           H  
ATOM   2284  HB2 TRP C 147      71.600  -3.135  -5.090  1.00 80.28           H  
ATOM   2285  HB3 TRP C 147      71.140  -2.459  -3.523  1.00 80.28           H  
ATOM   2286  HD1 TRP C 147      71.847   0.082  -3.018  1.00 77.79           H  
ATOM   2287  HE1 TRP C 147      72.551   2.050  -4.551  1.00 83.75           H  
ATOM   2288  HE3 TRP C 147      72.743  -2.561  -7.300  1.00 92.63           H  
ATOM   2289  HZ3 TRP C 147      73.411  -1.346  -9.326  1.00101.06           H  
ATOM   2290  HH2 TRP C 147      73.673   1.092  -9.308  1.00 98.11           H  
ATOM   2291  HZ2 TRP C 147      73.274   2.398  -7.256  1.00 89.74           H  
ATOM   2292  N   ILE C 148      75.152  -1.916  -2.874  1.00 74.25           N  
ATOM   2293  CA  ILE C 148      76.016  -1.089  -1.970  1.00 76.02           C  
ATOM   2294  C   ILE C 148      77.157  -0.482  -2.779  1.00 71.96           C  
ATOM   2295  O   ILE C 148      77.616  -1.144  -3.700  1.00 72.55           O  
ATOM   2296  CB  ILE C 148      76.559  -1.906  -0.782  1.00 77.12           C  
ATOM   2297  CG1 ILE C 148      77.359  -1.011   0.172  1.00 84.84           C  
ATOM   2298  CG2 ILE C 148      77.349  -3.119  -1.261  1.00 68.21           C  
ATOM   2299  CD1 ILE C 148      77.530  -1.570   1.579  1.00 88.65           C  
ATOM   2300  H   ILE C 148      75.583  -2.287  -3.709  1.00 74.25           H  
ATOM   2301  HA  ILE C 148      75.404  -0.292  -1.547  1.00 76.02           H  
ATOM   2302  HB  ILE C 148      75.715  -2.297  -0.214  1.00 77.12           H  
ATOM   2303 HG12 ILE C 148      78.350  -0.860  -0.256  1.00 84.84           H  
ATOM   2304 HG13 ILE C 148      76.846  -0.053   0.248  1.00 84.84           H  
ATOM   2305 HG22 ILE C 148      78.211  -2.786  -1.840  1.00 68.21           H  
ATOM   2306 HG21 ILE C 148      76.712  -3.744  -1.887  1.00 68.21           H  
ATOM   2307 HG23 ILE C 148      77.690  -3.694  -0.400  1.00 68.21           H  
ATOM   2308 HD12 ILE C 148      78.042  -2.531   1.529  1.00 88.65           H  
ATOM   2309 HD11 ILE C 148      76.551  -1.703   2.038  1.00 88.65           H  
ATOM   2310 HD13 ILE C 148      78.120  -0.875   2.176  1.00 88.65           H  
ATOM   2311  N   ASP C 149      77.578   0.738  -2.433  1.00 78.41           N  
ATOM   2312  CA  ASP C 149      78.633   1.504  -3.151  1.00 70.85           C  
ATOM   2313  C   ASP C 149      78.288   1.477  -4.658  1.00 68.38           C  
ATOM   2314  O   ASP C 149      79.193   1.257  -5.478  1.00 69.20           O  
ATOM   2315  CB  ASP C 149      80.047   0.963  -2.833  1.00 66.27           C  
ATOM   2316  CG  ASP C 149      80.431   0.702  -1.370  1.00 65.92           C  
ATOM   2317  OD1 ASP C 149      80.049   1.495  -0.472  1.00 62.93           O  
ATOM   2318  OD2 ASP C 149      81.169  -0.280  -1.126  1.00 61.02           O1-
ATOM   2319  H   ASP C 149      77.150   1.171  -1.627  1.00 78.41           H  
ATOM   2320  HA  ASP C 149      78.654   2.540  -2.815  1.00 70.85           H  
ATOM   2321  HB2 ASP C 149      80.762   1.685  -3.228  1.00 66.27           H  
ATOM   2322  HB3 ASP C 149      80.154   0.017  -3.365  1.00 66.27           H  
ATOM   2323  N   GLY C 150      77.008   1.628  -5.015  1.00 66.07           N  
ATOM   2324  CA  GLY C 150      76.554   1.941  -6.390  1.00 62.59           C  
ATOM   2325  C   GLY C 150      76.569   0.762  -7.360  1.00 61.53           C  
ATOM   2326  O   GLY C 150      76.478   1.039  -8.576  1.00 59.58           O  
ATOM   2327  H   GLY C 150      76.303   1.521  -4.300  1.00 66.07           H  
ATOM   2328  HA2 GLY C 150      75.532   2.317  -6.332  1.00 62.59           H  
ATOM   2329  HA3 GLY C 150      77.204   2.718  -6.792  1.00 62.59           H  
ATOM   2330  N   GLN C 151      76.674  -0.491  -6.881  1.00 60.28           N  
ATOM   2331  CA  GLN C 151      76.544  -1.728  -7.710  1.00 62.37           C  
ATOM   2332  C   GLN C 151      75.938  -2.898  -6.895  1.00 60.52           C  
ATOM   2333  O   GLN C 151      76.126  -2.954  -5.664  1.00 63.06           O  
ATOM   2334  CB  GLN C 151      77.906  -2.086  -8.317  1.00 58.31           C  
ATOM   2335  CG  GLN C 151      78.865  -2.732  -7.330  1.00 71.28           C  
ATOM   2336  CD  GLN C 151      79.905  -3.615  -7.977  1.00 76.64           C  
ATOM   2337  OE1 GLN C 151      80.134  -4.755  -7.557  1.00 70.56           O  
ATOM   2338  NE2 GLN C 151      80.545  -3.083  -9.007  1.00 78.09           N  
ATOM   2339  H   GLN C 151      76.853  -0.604  -5.893  1.00 60.28           H  
ATOM   2340  HA  GLN C 151      75.848  -1.535  -8.526  1.00 62.37           H  
ATOM   2341  HB2 GLN C 151      77.743  -2.780  -9.142  1.00 58.31           H  
ATOM   2342  HB3 GLN C 151      78.365  -1.173  -8.696  1.00 58.31           H  
ATOM   2343  HG2 GLN C 151      78.285  -3.337  -6.634  1.00 71.28           H  
ATOM   2344  HG3 GLN C 151      79.379  -1.941  -6.784  1.00 71.28           H  
ATOM   2345 HE22 GLN C 151      80.321  -2.147  -9.312  1.00 78.09           H  
ATOM   2346 HE21 GLN C 151      81.258  -3.613  -9.488  1.00 78.09           H  
ATOM   2347  N   TYR C 152      75.304  -3.849  -7.588  1.00 57.00           N  
ATOM   2348  CA  TYR C 152      74.804  -5.069  -6.906  1.00 59.45           C  
ATOM   2349  C   TYR C 152      75.941  -6.095  -6.857  1.00 58.70           C  
ATOM   2350  O   TYR C 152      76.519  -6.380  -7.917  1.00 56.33           O  
ATOM   2351  CB  TYR C 152      73.641  -5.696  -7.674  1.00 58.81           C  
ATOM   2352  CG  TYR C 152      72.295  -5.034  -7.518  1.00 56.58           C  
ATOM   2353  CD1 TYR C 152      71.521  -5.251  -6.391  1.00 57.86           C  
ATOM   2354  CE1 TYR C 152      70.277  -4.660  -6.245  1.00 56.47           C  
ATOM   2355  CZ  TYR C 152      69.781  -3.847  -7.247  1.00 60.89           C  
ATOM   2356  OH  TYR C 152      68.556  -3.263  -7.108  1.00 51.25           O  
ATOM   2357  CE2 TYR C 152      70.532  -3.631  -8.388  1.00 59.82           C  
ATOM   2358  CD2 TYR C 152      71.773  -4.230  -8.517  1.00 56.98           C  
ATOM   2359  H   TYR C 152      75.164  -3.737  -8.581  1.00 57.00           H  
ATOM   2360  HA  TYR C 152      74.464  -4.792  -5.908  1.00 59.45           H  
ATOM   2361  HB2 TYR C 152      73.896  -5.680  -8.733  1.00 58.81           H  
ATOM   2362  HB3 TYR C 152      73.542  -6.729  -7.340  1.00 58.81           H  
ATOM   2363  HD1 TYR C 152      71.896  -5.894  -5.609  1.00 57.86           H  
ATOM   2364  HE1 TYR C 152      69.697  -4.834  -5.351  1.00 56.47           H  
ATOM   2365  HH  TYR C 152      68.282  -2.714  -7.846  1.00 51.25           H  
ATOM   2366  HE2 TYR C 152      70.152  -2.998  -9.175  1.00 59.82           H  
ATOM   2367  HD2 TYR C 152      72.347  -4.066  -9.417  1.00 56.98           H  
ATOM   2368  N   LEU C 153      76.257  -6.627  -5.675  1.00 53.54           N  
ATOM   2369  CA  LEU C 153      77.279  -7.704  -5.574  1.00 61.43           C  
ATOM   2370  C   LEU C 153      76.796  -8.938  -6.388  1.00 61.69           C  
ATOM   2371  O   LEU C 153      77.633  -9.784  -6.758  1.00 66.34           O  
ATOM   2372  CB  LEU C 153      77.588  -8.037  -4.095  1.00 64.65           C  
ATOM   2373  CG  LEU C 153      77.465  -6.917  -3.041  1.00 66.67           C  
ATOM   2374  CD1 LEU C 153      77.785  -7.433  -1.643  1.00 62.41           C  
ATOM   2375  CD2 LEU C 153      78.341  -5.716  -3.358  1.00 69.88           C  
ATOM   2376  H   LEU C 153      75.797  -6.295  -4.839  1.00 53.54           H  
ATOM   2377  HA  LEU C 153      78.221  -7.367  -6.006  1.00 61.43           H  
ATOM   2378  HB2 LEU C 153      76.907  -8.834  -3.797  1.00 64.65           H  
ATOM   2379  HB3 LEU C 153      78.614  -8.403  -4.057  1.00 64.65           H  
ATOM   2380  HG  LEU C 153      76.426  -6.587  -3.072  1.00 66.67           H  
ATOM   2381 HD12 LEU C 153      78.823  -7.764  -1.607  1.00 62.41           H  
ATOM   2382 HD11 LEU C 153      77.128  -8.270  -1.406  1.00 62.41           H  
ATOM   2383 HD13 LEU C 153      77.632  -6.634  -0.917  1.00 62.41           H  
ATOM   2384 HD21 LEU C 153      79.389  -6.016  -3.334  1.00 69.88           H  
ATOM   2385 HD23 LEU C 153      78.170  -4.936  -2.617  1.00 69.88           H  
ATOM   2386 HD22 LEU C 153      78.094  -5.337  -4.349  1.00 69.88           H  
ATOM   2387  N   CYS C 154      75.492  -9.063  -6.664  1.00 67.19           N  
ATOM   2388  CA  CYS C 154      74.849 -10.239  -7.333  1.00 67.27           C  
ATOM   2389  C   CYS C 154      75.459 -10.405  -8.748  1.00 72.44           C  
ATOM   2390  O   CYS C 154      75.967 -11.509  -9.051  1.00 70.35           O  
ATOM   2391  CB  CYS C 154      73.316 -10.081  -7.343  1.00 55.49           C  
ATOM   2392  SG  CYS C 154      72.604  -9.586  -8.945  1.00 64.02           S  
ATOM   2393  H   CYS C 154      74.889  -8.298  -6.397  1.00 67.19           H  
ATOM   2394  HA  CYS C 154      75.051 -11.155  -6.778  1.00 67.27           H  
ATOM   2395  HB2 CYS C 154      73.049  -9.324  -6.606  1.00 55.49           H  
ATOM   2396  HB3 CYS C 154      72.876 -11.037  -7.058  1.00 55.49           H  
ATOM   2397  N   CYS C 155      75.483  -9.303  -9.525  1.00 69.84           N  
ATOM   2398  CA  CYS C 155      75.639  -9.222 -11.004  1.00 61.07           C  
ATOM   2399  C   CYS C 155      76.480  -8.013 -11.460  1.00 61.70           C  
ATOM   2400  O   CYS C 155      76.866  -7.989 -12.646  1.00 59.24           O  
ATOM   2401  CB  CYS C 155      74.270  -9.076 -11.659  1.00 65.00           C  
ATOM   2402  SG  CYS C 155      73.305  -7.635 -11.105  1.00 57.14           S  
ATOM   2403  H   CYS C 155      75.382  -8.422  -9.043  1.00 69.84           H  
ATOM   2404  HA  CYS C 155      76.147 -10.139 -11.301  1.00 61.07           H  
ATOM   2405  HB2 CYS C 155      73.693  -9.974 -11.440  1.00 65.00           H  
ATOM   2406  HB3 CYS C 155      74.417  -8.992 -12.735  1.00 65.00           H  
ATOM   2407  HG  CYS C 155      72.132  -7.613 -11.745  1.00 57.14           H  
ATOM   2408  N   SER C 156      76.647  -6.993 -10.608  1.00 61.43           N  
ATOM   2409  CA  SER C 156      77.520  -5.803 -10.815  1.00 54.84           C  
ATOM   2410  C   SER C 156      76.813  -4.688 -11.601  1.00 56.02           C  
ATOM   2411  O   SER C 156      77.397  -3.599 -11.691  1.00 58.72           O  
ATOM   2412  CB  SER C 156      78.819  -6.184 -11.446  1.00 53.40           C  
ATOM   2413  OG  SER C 156      79.350  -7.354 -10.835  1.00 61.23           O  
ATOM   2414  H   SER C 156      76.131  -7.035  -9.741  1.00 61.43           H  
ATOM   2415  HA  SER C 156      77.738  -5.396  -9.827  1.00 54.84           H  
ATOM   2416  HB2 SER C 156      79.528  -5.365 -11.327  1.00 53.40           H  
ATOM   2417  HB3 SER C 156      78.659  -6.375 -12.507  1.00 53.40           H  
ATOM   2418  HG  SER C 156      78.711  -8.060 -10.958  1.00 61.23           H  
ATOM   2419  N   GLN C 157      75.576  -4.918 -12.040  1.00 57.91           N  
ATOM   2420  CA  GLN C 157      74.803  -3.842 -12.719  1.00 59.85           C  
ATOM   2421  C   GLN C 157      74.844  -2.582 -11.848  1.00 61.14           C  
ATOM   2422  O   GLN C 157      74.786  -2.719 -10.612  1.00 63.95           O  
ATOM   2423  CB  GLN C 157      73.378  -4.311 -13.013  1.00 54.26           C  
ATOM   2424  CG  GLN C 157      73.315  -5.413 -14.062  1.00 55.55           C  
ATOM   2425  CD  GLN C 157      71.906  -5.884 -14.326  1.00 60.69           C  
ATOM   2426  NE2 GLN C 157      71.317  -5.587 -15.363  1.00 61.87           N  
ATOM   2427  OE1 GLN C 157      71.351  -6.624 -13.382  1.00 63.99           O  
ATOM   2428  H   GLN C 157      75.159  -5.829 -11.911  1.00 57.91           H  
ATOM   2429  HA  GLN C 157      75.252  -3.601 -13.683  1.00 59.85           H  
ATOM   2430  HB2 GLN C 157      72.940  -4.687 -12.088  1.00 54.26           H  
ATOM   2431  HB3 GLN C 157      72.800  -3.459 -13.369  1.00 54.26           H  
ATOM   2432  HG2 GLN C 157      73.906  -6.260 -13.715  1.00 55.55           H  
ATOM   2433  HG3 GLN C 157      73.736  -5.033 -14.993  1.00 55.55           H  
ATOM   2434 HE21 GLN C 157      70.373  -5.911 -15.518  1.00 61.87           H  
ATOM   2435 HE22 GLN C 157      71.777  -5.018 -16.060  1.00 61.87           H  
ATOM   2436  N   THR C 158      74.929  -1.404 -12.470  1.00 69.25           N  
ATOM   2437  CA  THR C 158      75.073  -0.136 -11.708  1.00 64.17           C  
ATOM   2438  C   THR C 158      73.747   0.627 -11.678  1.00 65.37           C  
ATOM   2439  O   THR C 158      73.792   1.869 -11.671  1.00 82.78           O  
ATOM   2440  CB  THR C 158      76.173   0.729 -12.330  1.00 65.18           C  
ATOM   2441  OG1 THR C 158      75.750   1.087 -13.645  1.00 65.26           O  
ATOM   2442  CG2 THR C 158      77.509   0.022 -12.395  1.00 66.13           C  
ATOM   2443  H   THR C 158      74.895  -1.373 -13.479  1.00 69.25           H  
ATOM   2444  HA  THR C 158      75.353  -0.376 -10.682  1.00 64.17           H  
ATOM   2445  HB  THR C 158      76.321   1.608 -11.702  1.00 65.18           H  
ATOM   2446  HG1 THR C 158      74.920   1.564 -13.563  1.00 65.26           H  
ATOM   2447 HG22 THR C 158      77.418  -0.870 -13.014  1.00 66.13           H  
ATOM   2448 HG21 THR C 158      77.818  -0.264 -11.389  1.00 66.13           H  
ATOM   2449 HG23 THR C 158      78.253   0.691 -12.827  1.00 66.13           H  
ATOM   2450  N   ALA C 159      72.618  -0.085 -11.669  1.00 69.45           N  
ATOM   2451  CA  ALA C 159      71.294   0.573 -11.580  1.00 61.72           C  
ATOM   2452  C   ALA C 159      70.399  -0.206 -10.613  1.00 65.43           C  
ATOM   2453  O   ALA C 159      70.225  -1.420 -10.814  1.00 56.62           O  
ATOM   2454  CB  ALA C 159      70.675   0.661 -12.949  1.00 61.91           C  
ATOM   2455  H   ALA C 159      72.668  -1.093 -11.724  1.00 69.45           H  
ATOM   2456  HA  ALA C 159      71.410   1.586 -11.197  1.00 61.72           H  
ATOM   2457  HB2 ALA C 159      70.548  -0.343 -13.355  1.00 61.91           H  
ATOM   2458  HB1 ALA C 159      71.325   1.239 -13.605  1.00 61.91           H  
ATOM   2459  HB3 ALA C 159      69.703   1.150 -12.877  1.00 61.91           H  
ATOM   2460  N   LYS C 160      69.845   0.477  -9.611  1.00 63.12           N  
ATOM   2461  CA  LYS C 160      68.976  -0.191  -8.609  1.00 55.83           C  
ATOM   2462  C   LYS C 160      67.777  -0.825  -9.317  1.00 54.06           C  
ATOM   2463  O   LYS C 160      67.320  -1.881  -8.850  1.00 55.39           O  
ATOM   2464  CB  LYS C 160      68.397   0.810  -7.580  1.00 65.98           C  
ATOM   2465  CG  LYS C 160      69.369   1.385  -6.537  1.00 69.84           C  
ATOM   2466  CD  LYS C 160      68.621   2.194  -5.450  1.00 75.13           C  
ATOM   2467  CE  LYS C 160      68.025   1.279  -4.364  1.00 90.43           C  
ATOM   2468  NZ  LYS C 160      66.934   1.914  -3.579  1.00 95.07           N1+
ATOM   2469  H   LYS C 160      70.020   1.469  -9.531  1.00 63.12           H  
ATOM   2470  HA  LYS C 160      69.553  -0.964  -8.101  1.00 55.83           H  
ATOM   2471  HB2 LYS C 160      67.929   1.638  -8.115  1.00 65.98           H  
ATOM   2472  HB3 LYS C 160      67.607   0.294  -7.036  1.00 65.98           H  
ATOM   2473  HG2 LYS C 160      69.917   0.569  -6.068  1.00 69.84           H  
ATOM   2474  HG3 LYS C 160      70.078   2.039  -7.045  1.00 69.84           H  
ATOM   2475  HD2 LYS C 160      67.829   2.782  -5.919  1.00 75.13           H  
ATOM   2476  HD3 LYS C 160      69.319   2.885  -4.975  1.00 75.13           H  
ATOM   2477  HE2 LYS C 160      68.828   0.952  -3.698  1.00 90.43           H  
ATOM   2478  HE3 LYS C 160      67.619   0.391  -4.851  1.00 90.43           H  
ATOM   2479  HZ1 LYS C 160      67.213   2.773  -3.106  1.00 95.07           H  
ATOM   2480  HZ3 LYS C 160      66.554   1.266  -2.892  1.00 95.07           H  
ATOM   2481  HZ2 LYS C 160      66.163   2.174  -4.193  1.00 95.07           H  
ATOM   2482  N   ASN C 161      67.296  -0.210 -10.402  1.00 56.25           N  
ATOM   2483  CA  ASN C 161      66.077  -0.707 -11.098  1.00 58.48           C  
ATOM   2484  C   ASN C 161      66.430  -1.806 -12.105  1.00 52.97           C  
ATOM   2485  O   ASN C 161      65.520  -2.259 -12.817  1.00 56.75           O  
ATOM   2486  CB  ASN C 161      65.323   0.432 -11.787  1.00 58.95           C  
ATOM   2487  CG  ASN C 161      66.162   1.163 -12.814  1.00 70.98           C  
ATOM   2488  OD1 ASN C 161      67.370   0.956 -12.898  1.00 78.72           O  
ATOM   2489  ND2 ASN C 161      65.530   2.022 -13.595  1.00 74.73           N  
ATOM   2490  H   ASN C 161      67.769   0.609 -10.757  1.00 56.25           H  
ATOM   2491  HA  ASN C 161      65.419  -1.134 -10.341  1.00 58.48           H  
ATOM   2492  HB2 ASN C 161      65.004   1.146 -11.027  1.00 58.95           H  
ATOM   2493  HB3 ASN C 161      64.448   0.017 -12.286  1.00 58.95           H  
ATOM   2494 HD22 ASN C 161      64.535   2.162 -13.492  1.00 74.73           H  
ATOM   2495 HD21 ASN C 161      66.042   2.539 -14.296  1.00 74.73           H  
ATOM   2496  N   ALA C 162      67.696  -2.221 -12.159  1.00 53.61           N  
ATOM   2497  CA  ALA C 162      68.130  -3.228 -13.154  1.00 54.06           C  
ATOM   2498  C   ALA C 162      67.321  -4.523 -13.019  1.00 54.30           C  
ATOM   2499  O   ALA C 162      66.964  -4.877 -11.883  1.00 49.87           O  
ATOM   2500  CB  ALA C 162      69.601  -3.500 -12.981  1.00 49.74           C  
ATOM   2501  H   ALA C 162      68.371  -1.841 -11.511  1.00 53.61           H  
ATOM   2502  HA  ALA C 162      67.952  -2.834 -14.154  1.00 54.06           H  
ATOM   2503  HB2 ALA C 162      69.783  -3.895 -11.981  1.00 49.74           H  
ATOM   2504  HB1 ALA C 162      70.160  -2.574 -13.112  1.00 49.74           H  
ATOM   2505  HB3 ALA C 162      69.926  -4.229 -13.723  1.00 49.74           H  
ATOM   2506  N   MET C 163      67.043  -5.199 -14.138  1.00 53.28           N  
ATOM   2507  CA  MET C 163      66.375  -6.519 -14.068  1.00 59.95           C  
ATOM   2508  C   MET C 163      67.204  -7.406 -13.117  1.00 63.50           C  
ATOM   2509  O   MET C 163      68.430  -7.202 -13.008  1.00 69.11           O  
ATOM   2510  CB  MET C 163      66.240  -7.167 -15.455  1.00 62.23           C  
ATOM   2511  CG  MET C 163      65.583  -8.545 -15.433  1.00 70.65           C  
ATOM   2512  SD  MET C 163      64.930  -9.089 -17.043  1.00 78.20           S  
ATOM   2513  CE  MET C 163      63.227  -8.540 -16.895  1.00 70.72           C  
ATOM   2514  H   MET C 163      67.289  -4.808 -15.036  1.00 53.28           H  
ATOM   2515  HA  MET C 163      65.358  -6.401 -13.693  1.00 59.95           H  
ATOM   2516  HB2 MET C 163      67.236  -7.269 -15.885  1.00 62.23           H  
ATOM   2517  HB3 MET C 163      65.638  -6.510 -16.084  1.00 62.23           H  
ATOM   2518  HG2 MET C 163      64.758  -8.519 -14.721  1.00 70.65           H  
ATOM   2519  HG3 MET C 163      66.325  -9.272 -15.102  1.00 70.65           H  
ATOM   2520  HE3 MET C 163      62.682  -8.797 -17.803  1.00 70.72           H  
ATOM   2521  HE2 MET C 163      63.205  -7.460 -16.751  1.00 70.72           H  
ATOM   2522  HE1 MET C 163      62.760  -9.030 -16.040  1.00 70.72           H  
ATOM   2523  N   GLY C 164      66.549  -8.335 -12.425  1.00 65.19           N  
ATOM   2524  CA  GLY C 164      67.212  -9.311 -11.553  1.00 59.62           C  
ATOM   2525  C   GLY C 164      68.180 -10.152 -12.355  1.00 57.75           C  
ATOM   2526  O   GLY C 164      67.978 -10.264 -13.566  1.00 52.71           O  
ATOM   2527  H   GLY C 164      65.543  -8.370 -12.503  1.00 65.19           H  
ATOM   2528  HA2 GLY C 164      67.756  -8.783 -10.769  1.00 59.62           H  
ATOM   2529  HA3 GLY C 164      66.461  -9.959 -11.100  1.00 59.62           H  
ATOM   2530  N   CYS C 165      69.171 -10.726 -11.671  1.00 60.12           N  
ATOM   2531  CA  CYS C 165      70.253 -11.568 -12.227  1.00 55.37           C  
ATOM   2532  C   CYS C 165      69.927 -13.048 -11.961  1.00 57.14           C  
ATOM   2533  O   CYS C 165      70.624 -13.896 -12.528  1.00 65.13           O  
ATOM   2534  CB  CYS C 165      71.608 -11.123 -11.660  1.00 57.07           C  
ATOM   2535  SG  CYS C 165      71.819 -11.295  -9.858  1.00 54.93           S  
ATOM   2536  H   CYS C 165      69.184 -10.569 -10.673  1.00 60.12           H  
ATOM   2537  HA  CYS C 165      70.324 -11.448 -13.308  1.00 55.37           H  
ATOM   2538  HB2 CYS C 165      71.746 -10.072 -11.913  1.00 57.07           H  
ATOM   2539  HB3 CYS C 165      72.383 -11.718 -12.144  1.00 57.07           H  
ATOM   2540  N   GLN C 166      68.903 -13.373 -11.162  1.00 58.33           N  
ATOM   2541  CA  GLN C 166      68.582 -14.796 -10.832  1.00 66.18           C  
ATOM   2542  C   GLN C 166      67.083 -15.041 -10.996  1.00 64.52           C  
ATOM   2543  O   GLN C 166      66.330 -14.080 -10.842  1.00 71.37           O  
ATOM   2544  CB  GLN C 166      69.026 -15.170  -9.413  1.00 73.98           C  
ATOM   2545  CG  GLN C 166      69.497 -16.618  -9.277  1.00 75.55           C  
ATOM   2546  CD  GLN C 166      70.705 -16.913 -10.138  1.00 84.57           C  
ATOM   2547  OE1 GLN C 166      71.535 -16.043 -10.404  1.00 88.41           O  
ATOM   2548  NE2 GLN C 166      70.809 -18.148 -10.604  1.00 86.04           N  
ATOM   2549  H   GLN C 166      68.332 -12.637 -10.771  1.00 58.33           H  
ATOM   2550  HA  GLN C 166      69.134 -15.430 -11.525  1.00 66.18           H  
ATOM   2551  HB2 GLN C 166      69.846 -14.513  -9.125  1.00 73.98           H  
ATOM   2552  HB3 GLN C 166      68.184 -15.018  -8.738  1.00 73.98           H  
ATOM   2553  HG2 GLN C 166      68.684 -17.280  -9.576  1.00 75.55           H  
ATOM   2554  HG3 GLN C 166      69.755 -16.806  -8.235  1.00 75.55           H  
ATOM   2555 HE22 GLN C 166      70.110 -18.837 -10.366  1.00 86.04           H  
ATOM   2556 HE21 GLN C 166      71.587 -18.400 -11.196  1.00 86.04           H  
ATOM   2557  N   ALA C 167      66.688 -16.286 -11.305  1.00 69.29           N  
ATOM   2558  CA  ALA C 167      65.277 -16.741 -11.422  1.00 65.38           C  
ATOM   2559  C   ALA C 167      64.706 -17.031 -10.012  1.00 68.10           C  
ATOM   2560  O   ALA C 167      65.517 -17.239  -9.079  1.00 66.85           O  
ATOM   2561  CB  ALA C 167      65.203 -17.912 -12.374  1.00 57.32           C  
ATOM   2562  H   ALA C 167      67.410 -16.972 -11.473  1.00 69.29           H  
ATOM   2563  HA  ALA C 167      64.646 -15.962 -11.849  1.00 65.38           H  
ATOM   2564  HB2 ALA C 167      65.819 -18.727 -11.995  1.00 57.32           H  
ATOM   2565  HB1 ALA C 167      65.567 -17.607 -13.355  1.00 57.32           H  
ATOM   2566  HB3 ALA C 167      64.169 -18.247 -12.458  1.00 57.32           H  
ATOM   2567  H4  ALA C 167      63.640 -17.055  -9.837  1.00 68.10           H  
TER    2568      ALA C 167
HETATM 2569  O1  UNL C 201      63.869   5.511   9.472  1.00 98.19           O1-
HETATM 2570  C1  UNL C 201      64.462   6.504   9.004  1.00 96.61           C  
HETATM 2571  C2  UNL C 201      64.890   6.513   7.580  1.00 93.36           C  
HETATM 2572  C3  UNL C 201      65.525   7.607   7.055  1.00 83.53           C  
HETATM 2573  O2  UNL C 201      65.826   7.435   5.740  1.00 80.99           O  
HETATM 2574  C4  UNL C 201      65.371   6.197   5.417  1.00 85.16           C  
HETATM 2575  C5  UNL C 201      64.787   5.584   6.488  1.00 90.74           C  
HETATM 2576  C6  UNL C 201      64.380   4.250   6.161  1.00 91.35           C  
HETATM 2577  C7  UNL C 201      64.064   3.769   4.808  1.00 96.12           C  
HETATM 2578  C8  UNL C 201      65.193   4.240   3.844  1.00 94.81           C  
HETATM 2579  C9  UNL C 201      64.907   3.879   2.378  1.00 92.85           C  
HETATM 2580  C10 UNL C 201      63.824   4.514   1.731  1.00 88.25           C  
HETATM 2581  C11 UNL C 201      63.547   4.259   0.379  1.00 82.73           C  
HETATM 2582  C12 UNL C 201      64.323   3.334  -0.340  1.00 80.16           C  
HETATM 2583  C13 UNL C 201      65.386   2.679   0.288  1.00 80.64           C  
HETATM 2584  C14 UNL C 201      65.699   2.948   1.642  1.00 82.87           C  
HETATM 2585  C15 UNL C 201      65.514   5.750   4.004  1.00 90.50           C  
HETATM 2586  O3  UNL C 201      64.739   7.479   9.750  1.00 90.28           O  
HETATM 2587  O5  UNL C 201      66.739   2.306   2.272  1.00  0.00           O  
HETATM 2588  C16 UNL C 201      67.604   1.474   1.517  1.00  0.00           C  
HETATM 2589  F1  UNL C 201      64.065   3.078  -1.645  1.00  0.00           F  
HETATM 2590  H3  UNL C 201      65.817   8.563   7.463  1.00 83.53           H  
HETATM 2591  H71 UNL C 201      63.984   2.682   4.780  1.00 96.12           H  
HETATM 2592  H72 UNL C 201      63.105   4.159   4.468  1.00 96.12           H  
HETATM 2593  H8  UNL C 201      66.085   3.699   4.159  1.00 94.81           H  
HETATM 2594  H10 UNL C 201      63.203   5.218   2.266  1.00 88.25           H  
HETATM 2595  H11 UNL C 201      62.738   4.775  -0.113  1.00 82.73           H  
HETATM 2596  H13 UNL C 201      65.948   1.976  -0.305  1.00 80.64           H  
HETATM 2597 H151 UNL C 201      64.826   6.351   3.411  1.00 90.50           H  
HETATM 2598 H152 UNL C 201      66.508   5.981   3.627  1.00 90.50           H  
HETATM 2599  H1  UNL C 201      68.339   1.046   2.195  1.00  0.00           H  
HETATM 2600  H2  UNL C 201      68.136   2.040   0.752  1.00  0.00           H  
HETATM 2601  H4  UNL C 201      67.082   0.641   1.052  1.00  0.00           H  
CONECT 2569 2570
CONECT 2570 2569 2571 2586
CONECT 2570 2586
CONECT 2571 2570 2572 2575
CONECT 2571 2572
CONECT 2572 2571 2590 2573
CONECT 2572 2571
CONECT 2590 2572
CONECT 2573 2572 2574
CONECT 2574 2573 2575 2585
CONECT 2574 2575
CONECT 2575 2571 2574 2576
CONECT 2575 2574
CONECT 2576 2575 2577  169
CONECT 2576  169
CONECT 2577 2576 2591 2592 2578
CONECT 2591 2577
CONECT 2592 2577
CONECT 2578 2577 2593 2579 2585
CONECT 2593 2578
CONECT 2579 2578 2580 2584
CONECT 2579 2584
CONECT 2580 2579 2594 2581
CONECT 2580 2581
CONECT 2594 2580
CONECT 2581 2580 2595 2582
CONECT 2581 2580
CONECT 2595 2581
CONECT 2582 2581 2583 2589
CONECT 2582 2583
CONECT 2583 2582 2596 2584
CONECT 2583 2582
CONECT 2596 2583
CONECT 2584 2579 2583 2587
CONECT 2584 2579
CONECT 2585 2574 2578 2597 2598
CONECT 2597 2585
CONECT 2598 2585
CONECT 2586 2570
CONECT 2586 2570
CONECT 2587 2584 2588
CONECT 2588 2587 2599 2600 2601
CONECT 2589 2582
CONECT 2599 2588
CONECT 2600 2588
CONECT 2601 2588
CONECT 1262 1279
CONECT 1279 1262
CONECT 2392 2535
CONECT 2535 2392
CONECT 2559 2567
CONECT 2567 2559
END   
